# Supplementary material for: The prevalence and patterns of exposure to interpersonal violence among men and women in Estonia
Source: PLoS One. 2020 Aug 14;15(8):e0237562. doi: 10.1371/journal.pone.0237562 (PMC7428354; doi:10.1371/journal.pone.0237562)
Supplement: S1 Data — (XLSX) [file pone.0237562.s001.xlsx]

## Sheet: Estonian Womens Health Survey, 
ID_code	Weight	Gender	Age	Marital_status	Native_language	Respondent_education	Financial_situation	Mother_education	Father_education	Having_children	Sexual_orientation	Emotional_violence_humiliation	Emotional_violence_control	Emotional_violence_threatening	Physical_violence_hitting	Physical_violence_beatening	Physical_violence_usingknife	Sexual_violence_touching	Sexual_violence_humiliation	Sexual_violence_genitalcontact	Sexual_violence_penetration
86	1.56	2	32	5	1	4	2	3	3	2	1	4	2	2	4	1	1	1	1	1	1
87	0.7	2	18	5	1	1	1	2	4	2	2	4	4	2	4	1	2	3	1	3
99	0.14	2	16	5	1	1	3	2	2	2	1	4	2	1	2	1	1	1	1	1	1
122	1.7	2	39	1	1	2	3	2	2	1	1	4	2	2	4	2	2	3	2	2	3
126	0.14	2	16	5	1	1	4	2	1	2	1	4	3	1	2	1	1	1	1	1	1
164	0.7	2	18	5	1	1	4	3	3	2	1	4	4	4	4	4	1	4	1	4	4
189	1.56	2	26	5	1	4	3	2	2	2	1	4	1	1	1	2	1	1	1	1	1
220	0.14	2	17	2	1	1	1	2	4	2	3	4	2	2	2	2	2	2	1	1	1
226	1.7	2	44	1	1	4	2	2	2	1	1	4	1	1	2	2	1	2	2	2	2
264	0.14	2	17	5	1	1	3	2	2	2	1	4	1	1	2	1	1	1	1	1	1
295	0.7	2	20		1	2	2	2	2	2	1	4	2	4	3	3	1	1	1	1	1
319	0.7	2	23	2	1	4	3	2	2	2	1	4	1	1	1	2	1	2
329	0.7	2	23	5	1	3	2	2	2	2	2	4	1	1	2	1	1	1	1	1	1
392	1.7	2	36	1	1	1	4	2	4	1	1	4	4	3	4	3	3	4	1	2	1
406	1.56	2	32	2	1	2	3	2	4	1	2	4	4	1	4	2	2	4	2	4	1
424	1.56	2	29	5	1	2	3	2	2	1	1	4	4	4	4	4	4	1	1	1	1
451	1.56	2	28	5	1	5	2	3	4	2	1	4	4	1	1	1	1	1	1	1	1
491	1.56	2	34	1	1	2	3	3	4	1	1	4	1		1	1	1	1	1	1	1
575	0.7	2	23	2	1	4	2	2	3	2	1	4	2	1	1	1	1	1	1	1	1
586	0.7	2	18	2	1	1	2	1	1	2	1	4	4	1	2	1	1	1	1	1	1
619	0.14	2	16	5	1	1	3	2	2	2	1	4	4	1	1	1	1	1	1	1	1
622	0.7	2	22	2	1	1	2	2	2	2	1	4	2	2	4	4	2	1	1	1	1
655	1.7	2	38	5	1	2	4	3	3	1	1	4	3	3	3	3	3	4	1	4	4
683	0.7	2	22	2	1	2	3	3	1	2	1	4	3	1	4	4	4	1	1	3	3
699	1.56	2	30	5	1	3	2	2	2	2	1	4	4	1	1	1	1	2	1	1	1
755	0.7	2	18	2	1	1	2	2	2	2	1	4	1	1	1	2	2	3	1	1	1
757	1.7	2	38	3	1	4	3	2	2	1	2	4	1	1	4	1	1	1	1	1	1
772	0.7	2	18	5	1	1	2	3	2	2	1	4	4	2	1	1	1	2	1	2	2
803	0.7	2	18	2	1	1	3	1	4	2	1	4	4	4	2	2	1	2	2	2	1
821	1.7	2	40	2	1	4	3	2	3	1	2	4	1	1	1	1	1	2	1	1	1
841	0.7	2	18	2	1	1	3	3	2	2	1	4	1	1	2	2	4	1	1	1	1
863	1.7	2	38	2	1	2	3	1	2	1	2	4	1	1	3	3	3	1	1	1	1
877	1.7	2	37	2	1	2	3	4	4	1	3	4	1	1	4	2	1	1	1	1	1
880	1.7	2	43	5	1	2	3	1	2	1	1	4		2	4	2	4	4	1	4	3
897	0.7	2	18	5	1	1	3	1	1	2	1	4	2	3	2	2	2	1	1	1	1
912	0.14	2	17	5	1	1	2	3	3	2	2	4	1	1	1	2	1	1	1	1	1
927	1.56	2	25	2	1	4	3	3	3	2	1	4	4	1	3	3	1	2	1	2	2
974	1.7	2	44	1	1		3	2	1	1	1	4	2	4	2	4	1	1	1	1	1
980	1.7	2	37	2	1	2	2	2	2	1	1	4	2	3	4	4	1	2	2	4	4
1091	1.7	2	42	3	1	2	5	2	1	1	1	4	4	3	3	3	3	1	3	3	3
1157	0.19	2	16	3	2	1	2	2	4	2		4	1	1	2	1	1	1	1	1	1
1237	1.56	2	25	2	1	3	1	3	3	2	2	4	1	1	1	1	1	4	1	2	2
1304	0.7	2	19	2	1	1	3	2	2	2	1	4	3	1	2	2	1	1	1	1	1
1305	0.7	2	18	5	1	1	2	3	2	2	1	4	2	1	2	2	1	1	1	1	1
1329	1.56	2	33	5	1	5	3	3	3	2	1	4	1	1	2	2	1	1	1	1	1
1350	0.7	2	22	5	1	4	2	3	2	2	3	4	4	3	4	4	3	3	1	3	1
1362	1.56	2	25	2	1	3	3	2	2	2	1	4	1	1	1	1	1	1	1	1	1
1387	1.7	2	40	2	1	1	4	4	1	1	1	4	4	4	2	2	2	2	1	2	2
1388	0.14	2	17		1	1	4	2	4	2	1	4	2	1	2	1	1	1	1	1	1
1413	0.7	2	18	2	1	1	3	2	4	2	1	4	1	1	1	1	1	1	1	1	1
1432	0.14	2	17	2	1	1	4	2	2	2	3	4	4	1	4	1	4	1	1	1	1
1440	1.56	2	25	2	1	1	2	1	2	1	1	4	4	4	4	4	1	2	2	2	1
1449	1.7	2	43	1	1	5	3	2	4	1	1	4	1	1	2	2	1	1	1	1	1
1468	1.7	2	41	1	1	2	2	2	2	1	1	4	4	1	1	1	1	2	1	2	2
1502	1.7	2	36	2	1	2	3	2	2	1	1	4	1	1	1	1	3	1	1	1	1
1503	0.14	2	17	5	1	1	4	2	2	2	1	4	2	2	2	2	4	1	1	1	1
1508	1.7	2	41	3	1	4	2	3	3	1	1	4	3	3	3	1	1	1	1	1	1
1572	0.7	2	23	5	1	2	2	2	2	2	1	4	3	1	4	4	1	1	1	1	1
1588	0.14	2	17	5	1	1	2	2	2	2	1	4	4	1	2	2	1	1	1	1	1
1610	0.7	2	18	5	1	1	3	2	2	2		4	2	1	4	4	1	1	1	2	1
1622	0.7	2	19	5	1	1	2	1	1	2	1	4	1	1	1	1	1	1	1	1	1
1682	0.7	2	18	2	1	1	5	2	2	2	1	4	4	4	4	4	1	2	4	4	2
1717	1.7	2	38	2	1	2	3	1	1	1	1	4	4	3	4	3	3	3	1	3	3
1808	0.7	2	18	5	1	1	3	2	2	2	3	4	4	2	1	1	1	1	1	1	1
1833	0.14	2	17	5	1	1	3	2	2	2	1	4	1	1	2	2	1	1	2	1	1
1878	0.7	2	18	5	1	1	3	2	1	2	1	4	1	1	3	1	1	1	1	1	1
1880	1.56	2	29	2	1	4	4	3	3	1	1	4	1	1	2	1	1	1	1	1	1
1882	0.7	2	22	5	1	2	2	3	4	2	1	4	3	1	3	1	1	2	1	2	1
1934	1.56	2	26	5	1	2	4	3	3	2	1	4	4	4	1	1	1	4	4	4	4
1990	0.19	2	17	5	2	1	3	2	2	2	1	4	1	1	3	1	1	1	1	1	1
2015	1.08	2	21	5	2	2	3	2	2	2	1	4	1	2	1	1	2	1	1	1	1
2080	2.6	2	33	3	2	2	4	2	3	1	1	4	4	2	2	2	2	1	1	1	1
2145	2.44	2	37	1	2	4	3	2	3	1	1	4	4	4	4	3	3	1	1	3	3
2266	2.44	2	40	2	2	1	5	4	4	1	1	4	3	3	3	3	3	2	1	2	3
2275	2.6	2	32	5	2	2	3	2	2	2	2	4	2	3	4	4	2	1	1	1	1
2345	1.08	2	22	1	2	2	4	2	2	2	3	4	4	4	4	4	4	2	1	2	2
2356	1.08	2	21	5	2	1	4	4	4	2	2	4	4	4	4	4	2	4	1	1	3
2370	2.6	2	33	6	2	1	5	2	2	1	1	4	4	4	4	4	4	4	1	4	4
2406	1.01747	1	23	5	1	1	4	2	3	2	1	4	2	4	4	4	4	1	1	1	1
2421	1.01747	1	20	5	1	2	3	3	3	2	1	4	1	1	1	1	1	1	1	1	1
2425	1.30159	1	21	5	2	2	4	2	4	2	1	4	4	2	4	2	1	1	1	1	1
2441	1.01047	1	44	5	1	2	3	2	4	2	3	4	1	1	2	2	1	1	1	1	1
2447	0.964016	1	31	1	1	2	4	4	4	1	1	4	2	4	4	4	2	1	2	1	1
2455	0.964016	1	28	5	1	1	4	4	2	1	1	4	4	4	1	1	1	1	1	1	1
2506	0.763559	1	52	1	1	2	4	2	1	1	1	4	4	1	3	2	1	1	1	1	1
2518	1.01747	1	24	4	1	2	5	1	1	2	4	4	4	4	4	4		4	4	4	4
2524	1.01047	1	41	5	1	1	1	2	2	2	1	4	4	4	4	4	4	4	4	4	4
2543	0.964016	1	26	3	1	2	3	1	4	2	1	4	4	4	4	2	2	1	1	1	1
2548	1.01047	1	43	1	1	4	3	1	1	1	1	4	1	1	4	2	4	2	1	2	1
2551	1.24814	1	26	3	2	2	3	2	2	2	2	4	2	2	2	2	2	1	1	1	1
2554	0.763559	1	50	2	1	2	2	3	2	2	1	4	4	3	4	4	3	1	1	1	1
2568	0.763559	1	48	1	1	2	2	2	1	1	1	4	2	2	2	2	1	1	1	1	1
2634	0.763559	1	47	2	1	2	3	3	1	1	1	4	4	1	4	1	1	1	1	1	1
2664	1.01747	1	21	2	1	2	3	3	3	1	1	4	4	4	4	4	4	1	1	1	1
2679	1.30159	1	24	5	2	2	3	2	3	1	1	4	3	2	2	4	1	1	1	1	1
2708	1.01047	1	41	1	1	2	4	2	4	1	1	4	2	2	4	4	4	1	1	1	1
2750	1.01047	1	42	1	1	2	3	2	2	2	1	4	4	1	4	4	3	1	1	1	1
2763	1.30159	1	21	2	2	2	3	2	2	2	3	4	4	4	4	4	4	1	1	1	1
2784	1.01047	1	40	3	1	2	3	1	1	1	1	4	4	2	4	4	4	1	1	1	1
2834	1.04768	1	48	5	2	2	4	1	1	2	1	4	2	2				1	1	1	1
2843	1.24814	1	34	5	2	1	3	2	4	2	1	4	1	3	4	4	4	2	1	2	1
2863	1.04768	1	46	1	2	2	3	3	3	1	1	4	1	1	1	1	1	1	1	1	1
2864	0.964016	1	25	5	1	2	2	3	1	2	1	4	2	1	2	4	1
2866	0.763559	1	51	1	1	2	3	2	1	1	1	4	4	1	2	2	1	1	1	1	1
2875	0.964016	1	32	2	1	2	3	1	1	2	3	4	1	4	4	4	1	3	1	1	3
2900	0.964016	1	33	2	1	1	4	4	4	1	1	4	4	4	4	4	4	1	1	1	1
2930	0.964016	1	34	5	1	2	2	2	2	2	2	4	1	1	1	1	1	1	1	1	1
2937	1.29459	1	41	1	2	2	4	2	3	1	1	4	1	1	2	4	3	1	1	1	1
2950	1.01047	1	42	5	1	2	4	2	2	1	1	4	4	2	2	4	1	1	1	1	1
3002	1.01047	1	36	2	1	2	3	2	1	1	1	4	1	1	2	2	1	2	1	2	1
3082	0.964016	1	26	5	1	2	3	3	2	2	1	4	1	1	2	2	1	1	1	1	1
3103	1.01047	1	35	5	1	2	4	2	2	1	1	4	4	1	3	3	3	1		1	1
3171	0.964016	1	25	2	1	2	4	3	3	2	1	4	4	4	4	3	3	1	1	1	1
3190	1.01747	1	24	1	1	2	3	2	2	2	1	4	2	2	2	2	2	1	1	1	1
3200	1.04768	1	49	1	2	2	4	1	2	1	1	4	2	2	2	4	3	1	1	1	1
3230	1.04768	1	50	1	2	2	4	1	1	1	1	4	1	1	2	2	1	1	1	1	1
3231	0.763559	1	46	5	1	2	4	2	2	1	1	4	4	1	4	4	1	1	1	1	1
3262	1.01747	1	24	5	1	3	3	3	2	2	1	4	1	1	2	2	1	1	1	1	1
3268	1.04768	1	46	1	2	2	5	2	2	1	1	4	4	4	4	4	1	1	1	1	1
3283	1.01047	1	37	2	1	2	3	3	3	1	1	4	2	1	2	2	1	1	1	1	1
3293	1.01047	1	37	5	1	2	4	3	3	2	1	4	2	4	4	4	1	1	1	1	1
3302	0.964016	1	29	2	1	2	3	4	2	1	1	4	1	1	4	4	1	1	1	3	1
3309	1.24814	1	27	2	2	2	4	2	2	2	1	4	2	2	4	4	2	1	1	1	1
3314	1.01047	1	35	5	1	4	4	3	2	1	1	4	4	1	2	4	1	1	1	1	1
3328	1.29459	1	43	1	2	2	3	2	2	2	1	4	2	2
3336	1.01747	1	19	5	1	2	2	3	3	2	1	4	1	1	2	2	2	1	1	1	1
3382	0.964016	1	25	2	1	2	3	3	3	2	1	4	2	2	2	2	1	1	2	1	2
3448	0.763559	1	45	3	1	2	3	2	3	1	1	4	2	1	2	3	1	1	1	1	1
3528	1.01047	1	37	1	1	2	3	2	3	1	1	4	2	1	1	3	1	1	1	1	1
3568	0.763559	1	54	2	1	4	3	3	3	1	2	4	4	1	2	2	3	1	1	1	1
3605	1.01047	1	44	1	1	4	3	3	3	1	1	4	4	1	2	2	1	1	1	3	1
3664	0.763559	1	54	1	1	2	2	2	2	1	1	4	3	2	2	2	3	1	1	1	1
3681	1.01047	1	38	2	1	4	2	2	2	1	1	4	4	1	4	4	3	1	1	1	1
3698	0.964016	1	27	5	1	2	1	3	4	2	1	4	2	1	4	3	3	1	1	1	1
3752	1.24814	1	29	5	2	4	2	2	3	2	1	4	1	1	2	2	1	1	1	1	1
3791	0.964016	1	27	1	1	5	2	3	3	2	1	4	1	1	2		2	1	1	1	1
3793	0.964016	1	28	2	1	3	3	2	2	2	1	4	1	1	2	4	1	1	1	1	1
3799	0.964016	1	29	5	1	2	2	3	2	2	1	4	3	1	2	4	3	1	1	1	1
3802	1.01047	1	38	2	1	2	2	2	1	2	1	4	4	2	2	2	3	3	1	1	1
3824	1.01047	1	44	2	1	2	4	3	2	1	1	4	2	3	1	4	3	1	1	1	1
3843	1.01047	1	43	1	1	3	4	2	3	1	1	4	4	1	4	4	1	1	1	1	1
3857	0.964016	1	29	3	1	3	2	2	3	1	1	4	1	1	2	1	1	1	1	1	1
3859	1.01047	1	39	6	1	4	3	2	3	1	1	4	4	1	2	2	1	1	1	1	1
3917	0.964016	1	25	5	1	2	4	2	2	2	1	4	4	4	4	2	1	1	1	1	1
3991	0.763559	1	49	1	1	2	3	3	3	1	1	4	4	1	2	2	2	3	1	3	1
4119	0.763559	1	46	1	1	2	3	2	3	1	1	4	1	3	3	3	1	1	1	1	1
4122	0.763559	1	47	5	1	4	5	1	2	2	1	4	2	1	3	3	1	1	1	1	1
4141	1.01747	1	19	5	1	2	4	3	3	2	2	4	4	2	2	4	2	1	1	1	1
4158	1.01747	1	23	5	1	4	3	3	3	2	1	4	4	1	2	2	1	1	1	1	1
4163	0.964016	1	31	5	1	2	4	1	4	2	1	4	1	1	2	2	1	1	1	1	1
4174	0.964016	1	25	5	1	2	4	2	2	2	1	4	2	2	4	4	4	2	1	2	1
4194	1.01747	1	19	5	1	1	3	2	2	2	1	4	1	1	1	1	1	1	1	1	1
4196	0.763559	1	51	5	1	2	4	1	1	1	1	4	3	3	4	4	4	1	1	1	1
4215	0.763559	1	53	1	1	4	1	3	3	2	1	4	2	1	1	2	1	1	1	1	1
4254	1.01747	1	20	2	1	2	4	1	2	2	1	4	2	2	2	2	1	1	1	1	1
4264	1.01747	1	22	5	1	2	3	2	2	2	1	4	4	4	4	4	4	1	1	1	1
4267	0.964016	1	29	2	1	1	3	4	4	2	1	4	4	4	4	2	1	2	2	2	2
4270	0.763559	1	45	5	1	1	4	1	4	2	1	4	4	1	2	2	1	1	1	1	1
4306	0.763559	1	54	1	1	2	3	2	1	1	1	4	1	1	1	1	1	1	1	1	1
4307	1.01047	1	44	1	1	3	3	2	1	2	1	4	3	3	3	3	1	1	1	1	1
4337	1.29459	1	36	1	2	2	5	1	1	1	1	4	1	1	2	2	1	1	1	1
4343	1.24814	1	28	1	2	3	3	2	2	1	1	4	1	1	1	1	1	1	1	1	1
4360	1.01747	1	22	5	1	2	3	3	4	2	1	4	4	1	1	1	1	1	1	1	1
4396	1.01747	1	19	5	1	1	3	2	4	2	1	4	2	2	2	2	1	1	1	1	1
4407	1.29459	1	43	5	2	2	5	2	2	2	1	4	1	1	4	4	1	1	1	1	1
4418	1.01047	1	38	3	1	2	3	3	2	2	1	4	4	4	4	4	4	1	1	1	1
4429	0.964016	1	26	5	1	1	4	2	2	2	1	4	1	1	4	4	2	1	1	1	1
4430	1.01047	1	38	2	1	2	4	1	1	1	1	4	3	4	2	2	1	1	1	1	1
4432	1.01047	1	38	1	1	4	4	2	3	1	1	4	4	1	2	2	1	1	1		1
4453	1.29459	1	37	1	2	2	2	1	1	1	1	4	1	2	4	3	1	1	1	1	1
4461	1.30159	1	21	5	2	1	4	3	4	2	1	4	4	1	4	4	1	1	1	1	1
4465	1.04768	1	53	3	2	2	5	1	1	2	1	4	2	2	4	3	1	1	1	1	1
4480	0.763559	1	53	3	1	2	4	3	3	1	1	4	1	1	2	2	3	1	1	1	1
4499	0.763559	1	53	5	1	2	3	1	1	1	1	4	4	4	4	4	1	2	1	2	1
4501	1.30159	1	20	5	2	2	3	3	3	2	5	4	4	1	3	3	3	1	1	1	1
4507	0.763559	1	52	3	1	2	4	4	4	2	1	4	4	4	2	4	2	1	1	1	1
17	1.56	2	28	2	1	2	3	1	2	1	1	3	3	1	4	1	3	4	1	1	1
46	0.7	2	24	5	1	2	1	2	2	2	2	3	3	2	1	1	1	1	1	1	2
111	1.7	2	40	1	1	4	3	3	3	1	2	3	1	1	1	3	1	1	1	1	1
118	0.7	2	18	2	1	1	3	1	1	2	2	3	3	2	4	3	3	2	2	2	2
137	0.14	2	16	5	1	1	3	3	3	2	3	3	1	1	1	1	1	1	1	1	1
157	0.7	2	22	2	1	4	2	2	1	2	1	3	1	1	1	1	1	1	1	1	1
162	1.56	2	30	1	1	4	2	3	2	2	1	3	3	3	1	1	1	1	1	1	1
197	1.7	2	44	3	1	4	3	1	1	1	1	3	1	1	2			1	2	1	1
236	0.7	2	24	3	1	2	4	2	3	1	1	3	3	1	1	1	1	1	1	1	1
270	0.7	2	18	5	1	1	2	2	4	2	1	3	3	1	1	3	1	1	1	1	1
323	1.7	2	43	3	1	2	3	2	2	1	1	3	1	1	3	3	1	1	1	1	1
385	1.7	2	39	2	1	2	2	2	2	1	1	3	3	3	3	3	3	1	1	1	1
390	1.7	2	43	2	1	3	3	2	2	1	1	3	3	3	3	3	3	2	1	2	2
398	1.56	2	32	1	1	2	2	2	2	1	1	3	1	1	2	1	1	2	1	1	1
507	0.7	2	23	2	1	4	5	3	3	2	1	3	3	1	2	2	1	2	1	2	1
523	1.7	2	35	2	1	2	3	2	2	1	1	3	3	3	3	3	3	1	1	1	2
547	1.56	2	26	2	1	3	3	3	3	2	1	3	1	1	3	1	1	1	1	1	1
587	1.7	2	42	2	1	2	1	1	1	1	1	3	3	3	3	3	3	1	1	1	1
591	1.7	2	36	2	1	5	2	3	3	1	1	3	3	1	2	1	1	3	1	1	1
627	0.14	2	17	2	1	1	2	1	2	2	1	3	3	1	4	3	1	1	1	1	1
628	1.7	2	43	1	1	2	4	2	3	1	1	3	1	1	2	1	1	3	1	1	1
747	1.56	2	33	1	1	4	2	2	2	1	1	3	4	1	3	1	1	1	1	1	1
790	1.56	2	25	5	1	2	3	3	2	2	4	3	1	1	3	3	1	1	1	1	1
867	0.7	2	18	5	1	1	2	3	2	2	1	3	3	1	1	1	1	1	1	1	1
874	1.7	2	39	5	1	1	5	2	3	2	1	3	3	1	1	1	1	1	1	1	2
878	0.7	2	22	2	1	2	3	3	2	2	1	3	1	1	3	1	1	1	1	1	1
894	1.7	2	40	2	1	1	3	4	4	1	1	3	3	1	3	3	3	2	1	3	1
908	1.7	2	40	2	1	2	2	2	1	1	1	3	3	3	3	3	3	1	1	1	1
910	1.56	2	33	2	1	2	3	1	1	1	1	3	1	3	3	3	3	3	3	3	3
959	1.56	2	25	2	1	2	2	2	2	1	1	3	3	3	3	3	1	1	1	1	1
967	1.7	2	42	3	1	1	3	4	4	1	1	3	3	3	3	3	3	1	1	3	3
1008	1.7	2	41	2	1	3		2	3	1	1	3	1	1	1	1	1	1	1	1	1
1012	0.7	2	22	5	1	1	3	2	1	1	1	3	3	3	3	3	3	3	1	1	1
1014	0.7	2	18	2	1	1	2	3	3	2	1	3	2	4	4	2	1	1	1	1	1
1036	1.56	2	31	2	1	2	2	2	2	1	1	3	1	1	1	1	1	3	1	3	3
1055	1.56	2	33	5	1	4	3	2	2	2	1	3	1	1	1	1	1	1	1	1	1
1075	0.7	2	23	2	1	2	4	2	2	1	1	3	3	1	3	3	1	1	1	1	1
1081	2.6	2	27	2	2	2	3	2	2	1	1	3	4	3	4	4	4	3	3	3	3
1105	1.7	2	44	1	1	2	4	2	3	1	1	3	1	1	1	1	1	1	1	1	1
1148	1.56	2	34	2	1	4	1	2	2	1	1	3	3	3	1	3	1	2	1	2	1
1164	1.56	2	28	5	1	3	3	2	2	2	1	3	3	3	2	1	1	1	1	1	1
1189	0.7	2	21	5	1	2	2	3	3	2	2	3	3	3	1	1	1	1	1	1	1
1224	0.7	2	24	6	1	2	4	3	3	2	1	3	3	1	3	3	1	3	3	3	3
1285	1.56	2	29	2	1	5	2	2	2	1	1	3	1	1	1	1	1	1	1	1	1
1339	1.7	2	42	1	1	3	2	2	2	1	1	3	3	3	3	3	3	2	1	1	1
1363	1.56	2	34	5	1	4	2	2	2	2	2	3	3	1	4	2	1	3	1	1	1
1391	0.7	2	20	2	1	2	3	1	2	2	2	3	3	3	4	1	1	4	1	3	3
1398	1.56	2	29	2	1	5	3	3	3	1	1	3	3	1	1	1	1	1	1	1	1
1428	1.7	2	42	1	1	3	3	2	2	1	1	3	3	3	1	1	1	1	1	1	1
1451	1.7	2	37	3	1	5	4	3	3	1	1	3	3	1	3	1	1	3	3	3	3
1537	0.7	2	20	5	1	2	4	4	4	2	1	3	1	1	2	2	1	1	1	1	1
1556	1.56	2	28	2	1	1	2	1	2	1	1	3	1	1	3	1	3	2	1	1	1
1568	1.7	2	41	1	1	3	3	3	3	1	1	3	3	1	3	1	3	1	1	1	1
1571	0.14	2	17	5	1	1	3	2	2	2	1	3	3	3	3	2	3	3	1	1	1
1606	1.56	2	33	2	1	2	3	2	2	1	1	3	3	1	1	3	1	1	1	1	1
1625	1.56	2	30	2	1	4	2	2	2	1	1	3	1	1	2	1	1	2	1	2	1
1628	1.56	2	27	2	1	1	4	1	1	1	2	3	3	1	3	1	1	3	1	1	3
1647	1.7	2	43	3	1	2	3	1	1	1	1	3	3	3	3	3	3	3	1	1	3
1699	1.7	2	36	2	1	1	3	2	1	1	1	3	1	3	2	2	1	1	1	1	1
1730	1.7	2	35	2	1	2	4	2	2	1	2	3	3	3	3	1	1	3	1	1	1
1753	0.7	2	22	2	1	2	3	2	2	2	1	3	1	1	1	1	1	1	1	1	1
1772	1.7	2	41	1	1	2	3	1	1	1	1	3	3	4	3	1	3	3	1	3	3
1777	1.7	2	37	2	1	2	3	4	4	1	2	3	3	3	3	3	1	3	1	3	3
1781	0.7	2	21	2	1	2	2	2	2	1	1	3	3	1	3	3	3	1	1	1	1
1792	1.7	2	41	1	1	2	4	1	2	1	1	3	4	3	2	1	1	1	1	1	1
1834	0.7	2	22	5	1	2	4	3	3	2	2	3	1	1	2	2	1	3	1	1	1
1842	1.56	2	34	2	1	2	3	2	2	1	1	3	1	1	3	3	1	1	1	1	1
1933	1.56	2	34	2	1	2	3		2	1	1	3	3	1	3	1	1	1	1	1	1
1958	2.44	2	43	2	2	2	4	2	2	1	1	3	3	3	3	3	3	1	1	1	1
1972	2.6	2	32	1	2	3	2	3	3	1	1	3	2	1	1	1	1	3	4	4	1
2097	0.19	2	17	5	2	1	3	3	3	2	1	3	3	1	3	3	1	1	1	1	1
2128	2.44	2	42	5	2	2	3	2	2	1	1	3	3	1	3	3	1	1	1	1	1
2168	2.6	2	27	1	2	5	2	2	2	2	1	3	3	3	3	1	1	1	1	1	3
2194	2.44	2	44	3	2	1	5	2	2	1	1	3	4	3	3	3	3	2	1	3	3
2272	0.14	2	17	5	1	1	3	2	1	2	1	3	3	3	2	1	1	1	1	1	1
2288	2.6	2	28	1	2	2	2	2	2	1	1	3	3	3	3	3	3	1	3	1	3
2292	2.6	2	28	1	2	2	4	3	2	1	1	3	3	3	3	3	3	1	1	1	1
2293	2.6	2	34	1	2	3	3	2	2	2	1	3	3	3	3	3	3	1	1	3	3
2318	2.6	2	34	1	2	4	3	1	3	1	3	3	3	3	3	3	3	1	1	1	1
2329	2.6	2	32	1	2	4	4	2	3	1	1	3	4	1	3	3	3	3	1	1	3
2372	2.44	2	40	1	2	2	3	2	2	1	1	3	4	4	4	4	4	3	1	4	3
2402	1.01047	1	39	2	1	2	2	3	3	2	1	3	1	1	2	2	1	1	1	1	1
2516	1.01047	1	41	1	1	1	3	2	4	1	1	3	2	1	2	2	1	1	1	1	1
2539	0.763559	1	46	1	1	2	2	1	1	1	1	3	3	1	1	4	1	1	1	1	1
2563	0.964016	1	26	5	1	2	3	2	2	2	1	3	3	3	2	2	2	1	1	1	1
2791	0.964016	1	30	5	1	2	3	2	4	2	1	3	1	1				1	1	1	1
2826	1.29459	1	37	5	2	2	3	4	4	2	1	3	3	3	3	3	1	1	1	1	1
2943	1.29459	1	36	1	2	2	3	2	2	1	1	3	2	2	4	4	3	1	1	1	1
2963	0.763559	1	46	1	1	3	3	2	2	1	1	3	3	3	3	3	3	1	1	3	1
2996	0.763559	1	48	1	1	2	3	2	3	2	1	3	1	1				3	1	1	1
3030	1.01047	1	41	2	1	2	4	2	3	1	1	3	1	1	1	1	3	1	1	1	1
3048	1.24814	1	25	5	2	4	4	3	3	2	1	3	1	1	1	2	2	1	1	1	1
3192	0.763559	1	45	2	1	1	2	1	1	2	1	3	3	1	4	4	4	1	1	1	1
3204	0.964016	1	33	5	1	2	2	3	2	1	1	3	3	3	1	1	1	1	1	1	1
3237	1.24814	1	27	5	2	2	3	3	3	2	1	3	1	1	1	1	1	1	1	1	1
3256	1.01047	1	44	1	1	4	4	2	1	1	1	3	1	1	1	1	1	1	1	1	1
3365	0.964016	1	27	5	1	3	2	2	3	2	1	3	1	1	1	1	2	1	1	1	1
3374	1.30159	1	19	6	2	2	3	2	2	2	1	3	2	1	1	3	1	1	3	1	1
3419	0.964016	1	32	2	1	2	4	2	2	2	1	3	1	1	2	1	1	1	1	1	1
3439	0.763559	1	52	1	1	3	2	1	2	1	1	3	1	1	2	1	1	1	1	1	1
3500	0.964016	1	29	5	1	2	3	2	2	2	1	3	3	1	1	1	1	1	1	1	1
3506	1.01747	1	22	5	1	2	4	2	2	1	2	3	1	1	3	3	4	1	1	1	1
3527	1.01047	1	40	2	1	3	3	2	2	1	1	3	3	1	4	4	3	3	1	1	1
3584	1.01047	1	44	2	1	4	2	3	3	1	1	3	1	1	2	2	1	1	1	1	1
3653	0.964016	1	31	1	1	5	3	3	2	1	1	3	1	1	2	2	1	1	1	1	1
3657	1.01047	1	40	1	1	4	2	2	2	1	1	3	1	1	2	1	1	1	1	1	1
3659	0.763559	1	50	1	1	4	1	3	3	1	1	3	1	3	4	4	1	1	1	1	1
3694	0.763559	1	52	2	1	5	1	3	3	1	1	3	1	1	2	1	1	1	1	1	1
3780	0.763559	1	46	3	1	2	4	3	2	1	1	3	3	1	4	3	3	1	1	1	1
3792	0.964016	1	27	5	1	5	3	2	2	2	1	3	3	1	3	3	1	1	1	1	1
3902	0.763559	1	48	1	1	4	4	3	2	1	1	3	3	3	2	2	2	1	1	1	1
3913	0.763559	1	48	1	1	2	3	1	1	1	1	3	3	1	3	3	1	1	1	1	1
4051	1.01047	1	36	1	1	2	3	3	2	1	1	3	4	1	4	2	1	1	1	1	1
4056	1.01047	1	43	1	1	2	3	2	3	1	1	3	1	1	2	1	2	1	1	1	1
4083	0.763559	1	48	1	1	2	2	2	3	1	1	3	1	1	3	3	3	1	1	1	1
4091	1.01047	1	41	2	1	3	3	3	2	1	1	3	1	1	1	2	3	1	1	1	1
4094	1.01047	1	38	1	1	4	2	2	2	1	1	3	3	3	4	4	4
4140	1.01047	1	37	5	1	3	4	2	3	2	1	3	1	1	4	4	1	1	1	1	1
4413	1.29459	1	36	5	2	1	3	4	4	2	1	3	3	3	2	2	1	1	1	1	1
4439	1.24814	1	27	1	2	1	4	3	3	2	1	3	1	2	2	2	2	1	1	1	1
4451	1.29459	1	42	5	2	1	3	1	3	1	1	3	1	1	3	3	1	1	1	1	1
4479	1.01047	1	44	5	1	1	3	2	1	2	1	3	1	1	2	2	3	1	1	1	1
4490	1.01747	1	22	3	1	2	3	1	2	2	1	3	3	1	3	3	1	1	1	1	1
2	0.14	2	17	5	1	1	2	3	3	2	1	2	1	1	1	1	1	1	1	1	1
4	0.7	2	23	2	1	1	2	2	2	1	1	2	2	1	2	2	3	2	1	1	1
5	1.08	2	18	5	2	1	4	3	3	2	1	2	2	2	2	2	2	1	1	1	1
7	0.7	2	24	2	1	1	4	2	2	1	1	2	2	2	2	2	2	2	1	1	1
8	0.7	2	23		1	4	3	2	2	2	2	2	2	1	1	1	2	2	1	2	1
9	0.14	2	17	5	1	1	2	3	3	2	1	2	1	1	1	2	1	1	1	1	1
13	2.44	2	42	3	2	4	3	2	2	1	3	2	2	2	2	1	2	1	1	1	1
16	0.14	2	17	2	1	1	3	4	4	2	2	2	2	1	1	1	1	2	1	2	2
18	1.56	2	32	2	1	3	2	2	2	1	1	2	1	1	1	1	1	1	1	1	1
23	0.7	2	18	5	1	1	3	3	2	2	2	2	2	1	2	1	1	1	1	1	1
25	0.14	2	17	2	1	1	3		1	2	1	2	2	1	1	1	2	1	1	1	1
26	1.56	2	30	2	1	5	2	2	2	1	1	2	1	1	2	1	1	1	2	1	1
28	0.7	2	24	2	1	2	1	1	2	2	1	2	1	4	2	2	1	2	2	2	1
48	0.19	2	17	5	2	1	2	3	2	2	1	2	1	1	2	1	1	2	1	2	2
49	0.7	2	20	5	1	2	2	3	3	2	1	2	1	1	2	2	1	1	1	1	2
54	0.7	2	22	5	1	2	3	2	2	2	1	2	2	1	1	1	1	1	1	1	1
55	0.14	2	16	2	1	1	3	2	4	1	1	2	1	1	2	1	1	2	2	2	2
56	1.7	2	44	1	1	3	2	2	3	1	1	2	1	1	1	1	1	2	1	1	1
57	1.7	2	35	1	1	3	2	3	2	1	1	2	2	1	1	1	1	1	1	1	1
61	0.14	2	16	5	1	1	2	1	2	2		2	4	4	4	4	1	1	1	1	1
62	0.7	2	23	5	1	1	3	3	3	2	2	2	1	1	1	1	1	3	1	3	1
64	1.56	2	28	2	1	2	3	3	4	1	1	2	3	3	3	3	1	3	1	3	3
68	1.7	2	42	1	1	4	1	3	3	1	1	2	1	2	2	2	1	2	1	1	1
76	1.56	2	26	2	1	2	2	3	4	1	1	2	2	2	1	1	1	1	1	1	1
77	0.14	2	17	5	1	1	3	3	1	2	1	2	1	1	2	1	1	1	1	1	1
78	0.14	2	17	5	1	1	3	2	2	2	1	2	2	1	2	2	1	1	1	1	1
80	0.7	2	21	2	1	2	3	3	2	1	1	2	2	2	1	2	1	1	1	1	1
91	0.14	2	16	5	1	1	3	3	2	2	2	2	2	2	1	1	1	1	1	1	1
92	0.7	2	18	5	1	1	3	2	2	2	1	2	2	1	1	1	1	1	1	1	1
95	1.56	2	34	5	1	1	4	4	4	1	2	2	3	3	4	2	2	3	2	3	3
103	0.14	2	17	5	1	1	3	3	2	2	2	2	4	1	1	1	1	1	2	2
115	0.14	2	17	5	1	1	4	1	1	2	2	2	2	2	2	2	1	1	1	1	1
120	0.14	2	16	2	1	1	3	3	2	2	5	2	1	1	1	1	1	2	2	2	1
124	1.7	2	35	5	1	2	2	2	1	2	1	2	1	1	1	1	1	1	1	1	1
128	0.7	2	24	5	1	2	3	2	2	2	1	2	1	1	1	1	1	1	1	1	1
131	0.14	2	17	2	1	1	3	2	2	2	1	2	2	2	2	2	2	2	1	2	1
132	0.14	2	17	5	1	1	3	2	1	2	1	2	1	1	1	2	1	2	1	1	1
133	0.7	2	18	2	1	1	3	2	2	2	1	2	1	1	1	1	1	1	1	1	1
134	0.14	2	17	5	1	1	3	3	3	2	1	2	2	1	1	1	1	1	1	1	1
139	0.14	2	17	2	1	1	4	3	4	2	1	2	2	1	2	1	1	1	1	1	1
144	1.56	2	28	1	1	2	2	2	2	1	1	2	1	2	2	1	1	2	2	2	1
150	0.14	2	16	2	1	1	3	2	2	2	1	2	1	1	2	2	1	1	1	1	1
151	0.14	2	17	2	1	1	3	2	2	2	1	2	1	1	2	2	2	1	1	2	2
161	1.7	2	37	1	1	3	3	2	2	1	1	2	1	1	4	3	1	2	1	2	2
165	1.7	2	35	2	1	2	3	2	2	1	1	2	1	1	1	1	1	1	1	1	1
174	0.7	2	19	5	1	2	2	2	3	2	1	2	1	1	1	1	1	1	1	1	1
177	1.7	2	42	2	1	3	2	2	1	1	1	2	1	3	4	4	4	1	1	2	2
179	0.7	2	20	2	1	2	2	2	2	2	2	2	1	1	1	1	1	1	1	1	1
181	0.14	2	16	2	1	1	3	2	2	2	1	2	1	1	1	1	1	1	1	1	1
183	0.7	2	22	2	1	2	2	2	2	2	1	2	1	1	1	1	1	1	1	1	1
186	0.14	2	17	2	1	1	4	2		2	1	2	2	1	2	1	1	1	1	1	1
188	1.56	2	26	5	1	1	4	2	2	1	1	2	4	1	2	2	2	1	1	1	1
190	0.7	2	24	2	1	3	2	2	2	2	1	2	1	1	1	1	1	1	1	1	1
198	0.7	2	24	2	1	3	3	2	2	2	1	2	3	1	3	1	1	1	1	1	1
199	0.7	2	18	2	1	1	3	2	2	2	1	2	1	1	1	1	1	1	1	1	1
205	0.14	2	16	5	1	1	2	3	3	2	3	2	1	1	1	1	1	1	1	1	1
208	1.7	2	39	1	1	2	2	2	4	1	2	2	1	1	2	2	1	2	1	1	1
218	0.7	2	24	2	1	2	3	2	2	2	2	2	2	1	4	1	1	1	1	1	1
219	0.14	2	16	5	1	1	3	1	2	2		2	2	2	1	1	1	1	1	1	1
221	0.14	2	17	5	1	1	2	1	1	2	1	2	2	2	2	2	1	1	1	1	1
229	2.6	2	32	3	2	5	2	2	2	1	1	2	1	1	1	1	1	1	1	2	1
235	0.7	2	22	2	1	2	3	1	1	2	1	2	3	1	3	3	1	1	1	1	1
239	0.7	2	21	5	1	2	3	3	2	2	1	2	1	1	2	2	2	2	1	2	1
245	0.14	2	17		1	1	1	1	2	2	1	2	2	2	2	2	1	1	2	1	1
247	1.56	2	31	2	1	5	1	2	1	1	1	2	1	2	2	2	1	1	1	1	1
248	0.14	2	17	5	1	1	1	3	2	2	1	2	1	1	1	1	1	1	1	1	1
260	0.7	2	21	3	1	1	3	4	4	1	1	2	2	2	2	3	1	3	1	1	1
266	0.14	2	17	6	1	1	3	3	3	2	2	2	1	1	2	2	1	1	1	1	1
269	1.56	2	32	1	1	2	3	2	2	1	1	2	2	4	4	3	1	3	1	3	1
275	0.14	2	17	2	1	1	2	2	1	2	3	2	1	1	2	2	1	1	1	1	1
296	0.14	2	16	5	1	1	2	2	2	2	1	2	2	4	3	3	1	1	1	1	1
300	0.14	2	17	2	1	1	3	3	3	2	3	2	1	1	1	2	1	1	1	1	1
302	0.14	2	16	6	1	1	2	3	2	2	3	2	1	1	2	1	1	1	1	1	1
313	0.7	2	21	1	1	2	3	2	1	1	1	2	2	2	2	2	1	2	1	2	1
315	0.7	2	23	2	1	4	4	2	2	2	1	2	1	1	2	1	1	1	1	1	1
318	0.14	2	17	2	1	1	2	2	2	2	1	2	1	1	2	2	1	1	1	1	1
322	1.56	2	27	2	1	2	3	2	2	2	1	2	3	1	1	2	1	1	1	1	1
324	0.7	2	24	2	1	2	2	2	2	1	1	2	4	2	2	2	1	2	2	2	1
325	1.7	2	40	1	1	4	2	3	2	1	1	2	2	1	2	1	1	2	1	2	3
334	0.7	2	22	2	1	2	3	1	2	2	1	2	2	2	2	2	1	2	1	1	1
336	0.7	2	21	5	1	2	2	3	3	2	2	2	1	1	4	3	1	3	1	1	1
341	1.7	2	40	2	1	3	2	2	2	1	1	2	2	1	2	2	1	1	1	1	1
344	0.7	2	21	5	1	2	3	2	4	2	1	2	1	4	4	4	1	1	1	3	3
347	0.14	2	17	2	1	1	3	2	4	2	1	2	2	2	2	2	2	1	1	1	1
348	0.14	2	17	6	1	1	3	3	4	2	1	2	2	2	2	1	2	2	1	1	1
364	0.7	2	23	1	1	2	2			1	1	2	1	1	1	1	1	1	1	1	1
365	0.7	2	18	5	1	1	2	2	2	2	2	2	1	1	2	1	1	1	2
371	1.56	2	31	2	1	3	3	2	3	1	1	2	1	2	1	1	1	1	1	1	1
374	1.7	2	42	1	1	2	3	2	2	1	1	2	1	2	2	1	1	4	1	1	1
376	0.14	2	17	5	1	1	3	2	2	2	1	2	1	1	1	1	1	1	1	1	1
378	1.56	2	27	2	1	5	3	3	3	1	1	2	1	1	2	2	1	1	1	1	1
382	1.56	2	34	1	1	5	2	3	3	1	1	2	2	2	2	2	1	2	3	4	1
384	0.7	2	18	5	1	1	3	2	2	2	1	2	2	2	2	2	1	1	1	1	1
387	0.14	2	17	5	1	1	3	2	2	2	1	2	1	1	1	1	1	1	1	1	1
393	0.7	2	19	2	1	1	3	2	4	2	1	2	1	1	1	1	1	1	1	1	1
400	0.14	2	17	5	1	1	3	2	2	2	1	2	1	1	1	1	1	1	1	1	1
401	0.14	2	16	5	1	1	2	3	3	2	2	2	1	1	2	2	2	1	1	1	1
405	0.14	2	16	2	1	1	2	2	2	2	1	2	1	1	1	1	1	2	1	2	2
407	1.56	2	26	5	1	3	4	2	3	2	1	2	1	1	1	1	1	1	1	1	1
410	0.14	2	17	5	1	1	2	3	3	2	2	2	2	1	2	1	1	1	1	1	1
411	1.56	2	27	2	1	1	3	2	1	1	2	2	2	2				1	1	1	1
415	0.14	2	16	5	1	1	2	4	3	2	1	2	2	1	2	2	1	1	1	1	1
417	0.14	2	17	2	1	1	1	3	3	2	1	2	1	1	2	1	1	1	1	1	1
418	0.14	2	17	5	1	1	3	2	2	2	2	2	1	1	2	2	3	1	1	1	1
421	1.7	2	40	1	1	5	3	3	3	1	1	2	1	1	1	1	1	1	1	1	1
422	0.14	2	16	5	1	1	3	3	3	2	1	2	2	1	1	1	1	1	1	1	1
428	1.7	2	36	2	1	2	4	1	2	1	1	2	1	1	1	1	1	1	1	1	1
429	0.14	2	17	5	1	1	3	3	3	2	1	2	2	1	2	2	1	1	1	1	1
434	0.7	2	18	5	1	1	4	2	4	2	1	2	2	2	2	2	2	1	1	1	1
436	0.7	2	23	2	1	4	2	3	3	2	1	2	1	1	1	1	1	1	1	1	1
438	0.14	2	16	2	1	1	3	2	3	2	3	2	1	1	2	2	1	3	1	3	3
439	0.7	2	18	2	1	2	1	3	2	2	1	2	2	2	2	2	1	1	1	1	1
441	1.7	2	38	1	1	2	4	2	1	1	1	2	2	1	4	3	2	1	1	1	1
443	0.14	2	17	5	1	1	4	1	1	2	1	2	2	2	2	2	1	1	1	1	1
445	0.14	2	17	5	1	1	3	2	3	2	1	2	2	1	2	2	1	1	2	1	1
452	1.56	2	26	5	1	4	3	2	2	2	1	2	1	1	1	1	1	1	1	1	1
455	2.44	2	44	1	2	2	3	3	2	1	1	2	1	1	2	2	1	2	2	2	1
457	0.7	2	18	5	1	1	3	3	2	2	1	2	2	1	2	1	1	1	1	1	1
463	0.14	2	17	5	1	1	2	2	2	2	1	2	1	1	1	1	1	1	1	1	1
469	0.7	2	18	5	1	1	2	3	2	2	2	2	4	1	4	1	1	1	1	1	1
471	1.7	2	36	2	1	3	3	2	2	1	1	2	1	1	2	2	1	1	1	1	1
503	1.56	2	25	5	1	2	3	2	2	2	1	2	1	3	3	3	3	1	1
504	0.14	2	17	2	1	1	3	1	1	2	1	2	2	2	2	1	1	1	1	1	1
508	0.14	2	16	5	1	1	1	2	2	2	2	2	2	2	2	2	2	2	1	1	1
512	0.7	2	23	5	1	2	3	3	2	2	2	2	2	1	3	4	1	3	4	3	1
516	0.7	2	18	5	1	1	2	3	2	2	1	2	1	1	1	1	1	1	1	1	1
524	0.14	2	17	5	1	1	2	2	3	2	1	2	2	2	2	2	1	1	1	1	1
528	0.14	2	16	5	1	1	3	2	2	2	1	2	1		2	2	1	2	1	1	1
530	1.56	2	33	2	1	5	3	2	2	2	1	2	2	3	1	3	3	2	1	2	1
535	1.56	2	26	2	1	3	3	2	1	2	1	2	2	4	2	2	2	2	1	2	1
537	0.7	2	24	5	1	2	3	2	4	2	1	2	2	2	2	2	1	1	1	1	1
548	0.7	2	20	2	1	2	3	2	1	2	1	2	1	1	2	1	1	1	1	1	1
561	0.14	2	17	5	1	1	3	2	2	2	3	2	1	1	2	2	1	2	1	2	1
567	1.56	2	31	1	1	4	2	3	3	1	2	2	2	2	2	2	2	2	1	1	1
568	0.14	2	17	5	1	1	3	2	4	2	1	2	1	1	1	1	1	1	1	1	1
569	0.14	2	17	5	1	1	2	2	2	2	1	2	2	2	2	2	1	1	1	1	1
582	0.7	2	18	2	1	1	1	2	2	2	1	2	1	1	2	1	1	1	1	1	1
590	1.7	2	38	1	1	1	3	1	1	1	1	2	1	1	2	3	2	2	2	2	2
592	0.14	2	16	5	1	1	3	2	3	2	1	2	2	1	2	2	1	1	1	1	1
600	0.7	2	18	5	1	1	3	2	2	2	1	2	1	1	1	2	1	2	1	1	1
602	0.14	2	16	5	1	1	2	2	3	2	2	2	1	2	2	2	1	2	1	2	1
603	0.7	2	18	5	1	1	3	2	4	2	1	2	1	1	1	2	3	2	1	2	2
608	0.7	2	21	5	1	2	3	3	2	2	1	2	2	1	1	2	1	1	1	1	1
613	0.14	2	17	2	1	1				2	1	2	2	2	2	2	2	2	2	2	2
614	0.7	2	18	2	1	1	2	2	2	2	1	2	1	1	2	2	1	1	1	1	1
615	1.56	2	28	2	1	3	3	2	2	1	1	2	1	2	1	1	1	2	1	1	1
617	0.7	2	20	2	1	2	4	3	2	2	1	2	1	1	2	2	1	1	1	1	1
618	1.7	2	40	5	1	2	2	3	2	1	1	2	4	1	2	3	1	1	1	1	1
626	1.56	2	26	2	1	2	3	2	2	2	1	2	1	1	2	2	1	1	1	1	1
631	1.56	2	25	5	1	4	3	2	1	2	1	2	4	1	4	4	1	4	1	4	1
632	0.14	2	17	5	1	1	3	3	3	2	1	2	2	1	2	2	1	1	1	1	1
635	0.14	2	17	5	1	1	3	2	2	2	1	2	1	2	1	2	1	1	1	1	1
643	1.56	2	34	6	1	2	5	2	2	1	1	2	2	4	2	3	3	2	1	1	1
647	0.7	2	20	2	1	1	3	2	4	1	1	2	1	1	2	2	1	1	1	1	1
651	0.7	2	18	2	1	1	2	2	3	2	1	2	4	2	3	1	1	4	4	2	1
652	1.56	2	28	2	1	4	3	2	2	1	1	2	3	2	2	1	1	1	1	1	1
659	0.7	2	18	5	1	1	3	2	2	2	1	2	2	1	1	1	1	1	1	1	1
664	0.14	2	17	2	1	1	3	2	2	2	1	2	2	1	1	2	1	2	2	2	2
675	0.14	2	17	5	1	1	3	2	4	2	1	2	2	2	2	2	2	1	1	3	3
686	0.7	2	22	2	1	2	2	3	3	2	1	2	2	1	2	1	1	1	1	1	1
687	0.14	2	16	5	1	1	2	3	1	2		2	2	1	2	2	1	2	1	1	1
696	0.14	2	17	5	1	1	4	3	3	2	2	2	1	1	2	2	2	1	1	1	1
705	0.14	2	17	2	1	1	2	3	3	2	1	2	1	1	1	1	1	1	1	1
708	0.7	2	18	2	1	1	2	1	1	1	1	2	1	2	3	2	1	2	1	2	2
718	0.7	2	21	2	1	2	3	2	4	2	1	2	2	2	2	2	2	1	1	1	1
727	1.7	2	36	3	1	1	4	1	1	1	1	2	1	1	4	4	3	1	1	1	1
732	0.14	2	17	5	1	1	4	2	2	2		2	1	1	2	2	1	1	1	1	1
736	0.14	2	16	2	1	1	2	3	2	2	2	2	1	2	2	2	1	2	2	2	2
748	0.14	2	17	5	1	1	2	3	3	2	1	2	1	1	1	1	1	1	1	1	1
751	1.56	2	31	1	1	2	3	2	2	1	1	2	1	1	1	1	1	2	1	1	1
752	0.14	2	16	2	1	1	2	1	4	2	2	2	2	2	2	2	1	1	1	1	1
761	0.7	2	21	2	1	2	3	2	3	2	1	2	1	1	1	4	1	1	1	1	1
764	0.7	2	19	5	1	2	3	2	2	2	1	2	1	1
765	1.7	2	39	1	1	2	3	1	4	1	1	2	1	1	2	1	1	1	1	1	1
773	1.7	2	44	2	1	2	4	2	2	1	2	2	1	1	1	1	1	1	1	1	1
775	0.7	2	22	2	1	2	3	3	2	2	1	2	1	1	2	2	1	3	1	1	1
776	0.14	2	16	5	1	1	4	2	2	2	1	2	1	1	2	2	1	1	1	1	1
778	0.7	2	22	2	1	2	4	3	1	2	1	2	3	1	1	1	1	1	1	1	1
779	0.14	2	17	2	1	1	3	2	2	2	1	2	2	1	2	2	1	1	1	1	1
787	1.7	2	44	2	1	2	3	4	4	1	1	2	1	3	4	4	4	2	1	3	3
791	0.7	2	21	5	1	2	4	2	1	2	2	2	1	1	1	1	1	1	1	1	1
792	0.14	2	17	2	1	1	4	2	2	2	2	2	2	2	2	2	2	1	1	1	1
793	0.7	2	22	2	1	2	3	2	3	2	1	2	2	1	3	1	1	1	1	1	1
794	1.56	2	32	1	1	4	2	2	2	1	1	2	2	2	2	1	1	1	1	1	1
800	1.7	2	43	6	1	2	3	1	3	1	1	2	3		3		3	1	1	1	1
805	0.14	2	17	5	1	1	3	3	1	2	1	2	2	1	3	3	1	2	1	1	1
807	1.56	2	34	1	1	3	3	2	2	1	2	2	1	1	2	2	1	1	1	1	1
808	0.14	2	16	5	1	1	2	3	3	2	1	2	1	1	2	2	1	1	1	1	1
814	0.14	2	16	5	1	1	3	2	1	2	1	2	2	1	2	2	1	1	1	1	1
826	0.14	2	17	5	1	1	2	3	2	2	1	2	1	1	3	3	1	1	1	1	1
830	0.7	2	18	2	1	1	4	2	2	2	1	2	2	1	2	1	1	1	1	1	1
837	1.7	2	38	2	1	2	3	1	1	1	1	2	1	2	4	4	3	1	1	1	1
840	1.56	2	29	2	1	2	2	2	1	1	1	2	1	1	2	1	1	1	1	1	1
844	0.14	2	17	5	1	1	3	2	1	2	1	2	2	2	2	2	2	1	1	1	1
853	1.7	2	36	1	1	3	3	1	2	1	1	2	4	4	4	4	4	4	1	4	4
855	1.56	2	26	5	1	5	4	3	2	2	1	2	1	4	4	2	1	1	1	1	1
868	0.14	2	17	5	1	1	2	3	4	2	1	2	4	4	4	4	4	3	1	1	1
875	1.7	2	39	2	1	2	3	2	2	1	1	2	2	2	2	1	1	4	1	2	1
876	1.56	2	34	2	1	4	3	1	1	1	1	2	2	1	1	1	1	1	1	1	1
889	0.14	2	17	5	1	1	4	2	1	2		2	2		2	2		1	1	1	1
892	1.56	2	25	2	1	5	3	2	2	2	2	2	1	1	1	1	1	1	1	1	1
895	1.56	2	33	2	1	2	4	1	2	1	1	2	3	3	3	3	1	1	1	1	1
898	1.7	2	44	5	1	2	4	2	1	1	1	2	3	3	4	3	3	2	1	1	1
900	1.56	2	32	1	1	3	3	1	3	1	1	2	3	1	1	2	1	1	1	1	1
902	1.7	2	43	1	1	2	3	2	1	1	1	2	1	1	1	1	1	1	1	1	1
905	0.14	2	17	5	1	1	3	2	2	2	1	2	1	1	2	1	1	1	1	1	1
920	0.14	2	17	2	1	1	3	2	2	2	1	2	1	2	2	2	1	1	1	1	1
922	0.7	2	19	5	1	2	3	2	4	2	2	2	2	2	1	2	2	1	1	1	1
924	0.7	2	18	2	1	1	2	2	1	2	1	2	2	2	2	2	1	1	1	1	1
931	0.7	2	18	5	1	1		3	2	2	1	2	2	2
935	0.14	2	17	5	1	1	2	3	2	2	1	2	1	1	1	1	1	1	1	1	1
940	0.14	2	16	5	1	1	4	3	2	2	2	2	1	1	1	2	1	1	1	1	1
943	1.7	2	40	5	1	3	3	2	2	1	2	2	1	1	1	1	1	2	1	2	2
946	0.14	2	17	2	1	1	4	2	2	2	2	2	2	2	2	2	2	2	1	2	2
948	0.14	2	17	1	1		3			2	1	2	2	2	2	2	1	1	1	1	1
949	0.14	2	16	5	1	1	3	2	2	2	2	2	1	1	1	1	1	1	1	1	1
950	1.7	2	35	1	1	3	3	3	3	1	1	2	1	1	1	1	1	1	1	3	1
954	0.7	2	18	2	1	1	3	4	2	2	1	2	1	1	1	1	1	1	1	1	1
957	0.14	2	17	2	1	1	2	2	2	2	1	2	1	1	4	1	1	2	1	1	1
958	0.7	2	24	2	1	2	2	3	3	2	1	2	1	1	1	1	1	1	1	1	1
973	0.7	2	23	5	1	1	5	2	4	2	1	2	1	2	1	2	2	2	1	1	1
978	0.14	2	17	5	1	1	2	3	2	2	1	2	1	1	1	1	1	1	1	1	1
983	0.7	2	19	2	1	2	3	2	2	2	1	2	2	1	2	2	1	1	1	1	1
985	1.7	2	42	1	1	2	3	2	2	1	1	2	4	2	3	4	1	1	1	1	1
990	0.7	2	18	2	1	1	1	1	4	2	1	2	1	1	1	1	1	2	1	2	1
1001	0.14	2	17	5	1	1	3	4	4	2	1	2	2	2	2	2	1	2	2	2	2
1007	0.7	2	24	2	1	4	2	3	3	2	1	2	2	1	2	1	1	1	1	1	1
1010	1.56	2	27	2	1	4	3	2	2	2	1	2	3	1	2	1	1	1	1	1	1
1011	0.14	2	17	5	1	1		2	2	2	1	2	2	1	1	1	1	1	1	2	1
1020	0.7	2	19	5	1	1	2	2	2	2	1	2	2	1	1	1	1	1	1	1	1
1021	1.7	2	39	1	1	3	2	3	3	1	1	2	1	3	4	4	3	2	1	1	1
1023	0.14	2	17	5	1	1	2	3	4	2	1	2	1	1	2	2	2	1	1	1	1
1024	0.14	2	17	2	1	1	3	2	2	2	1	2	1	2	2	2	2	2	2	2	1
1025	1.56	2	34	2	1	1	3	2	2	1	1	2	1	1	1	1	1	1	1	1	1
1033	0.7	2	18	5	1	1	3	2	2	2	2	2	2	2	2	2	2	1	1	1	1
1040	0.14	2	17	2	1	1	1	3	2	2	1	2	2	2	2	2	2	3	3	3	3
1044	0.14	2	16	5	1	1	4	2	4	2		2	2	2	2	2	2
1051	0.14	2	17	5	1	1	3	2	3	2	4	2	2	1	2	2	2	1	1	1	1
1058	0.14	2	17	2	1	1	2	2	3	2	1	2	1	1	1	1	1	1	1	1	1
1059	1.56	2	34	1	1	4	3	2	2	1	1	2	2	2	4	1	1	3	1	3	1
1062	0.14	2	17	5	1	1	2	2	2	2	1	2	1	1	3	1	1	1	1	1	1
1064	0.7	2	18	5	1	1	2	3	3	2	1	2	1	1	1	1	1	1	1	1	1
1065	0.14	2	17	2	1	1	2	3	3	2	1	2	2	1	1	1	1	2	1	1	1
1069	0.14	2	17	2	1	1	3	2	2	2	1	2	2	1	2	1	1	1	1	1	1
1072	0.7	2	21	2	1	2	2			2	1	2	2	3	4	4	1	1	1	1	1
1076	0.14	2	17	2	1	1	3	3	3	2	1	2	1	1	1	1	1	1	1	1	1
1077	1.56	2	34	2	1	3	2	2	3	1	1	2	1	1	2	4	4	4	1	1	1
1092	1.7	2	41	1	1	4	3	1	2	2	1	2	2	1	3	1	1
1097	0.14	2	17	5	1	1	1	4	4	2	1	2	2	1	2	2	2	1	1	1	1
1099	0.14	2	17	5	1	1	3	2	2	2	1	2	2	2	2	2	1	2	2	1
1107	0.7	2	18	5	1	1	3	3	2	2	1	2	1	1	1	1	1	1	1	1	1
1112	1.56	2	28	1	1	4	3	3	1	1	2	2	1	1	1	1	1	1	1	1	1
1113	1.56	2	26	2	1	2	3	2	2	1	2	2	1	1	1	2	1	1	1	1	1
1135	0.14	2	17	5	1	1	2	2	2	2	1	2	4	1	1	1		3	1	3	1
1136	0.7	2	18	5	1	1	3	2	2	2	1	2			3	3	1	2	1	3	3
1142	0.7	2	18		1	1	3	2	1	2	1	2	1	1	2	2	1	1	1	1	1
1144	0.14	2	17	5	1	1	3	2	2	2	1	2	2	1	1	1	1	1	1	1	1
1151	0.7	2	18	2	1	1	2	3	3	2	1	2	3	2	2	2	1	2	1	1
1153	1.56	2	29	2	1	5	5	2	2	1	1	2	2	1	1	1	1	1	1	1	1
1154	1.56	2	30	1	1	5	1	3	3	1	1	2	1	1	2	2	1	1	1	1	1
1163	1.56	2	34	1	1	2	5	3	2	1	1	2	2	2	4	4	4	2	2	2	1
1169	1.56	2	34	5	1	5	2	2	2	2	1	2	1	1	1	1	1	1	1	1	1
1175	0.14	2	17	2	1	1	3	2	2	2	1	2	1	1	2	1	1	1	1	1	1
1180	1.7	2	42	5	1	2	4	2	1	2	1	2	2	2	2	2	1	2	1	3	1
1186	0.14	2	17	5	1	1	3	3	2	2	1	2	2	1	1	1	1	1	1	1	1
1188	1.08	2	22	2	2	2	3	2	4	2	1	2	1	1	3	4	1	1	1	1	1
1190	0.7	2	20	2	1	2	2	3	2	2	1	2	2	2	1	1	1	1	1	1	1
1192	0.7	2	18	5	1	1	3	3	2	2	2	2	2	1	3	1	1	1	1	1	1
1201	0.7	2	19	5	1	1	3	3	2	2	1	2	1	1	4	2	1	1	1	1	1
1203	0.7	2	18	2	1	1	2	1	2	2	1	2	2	2	2	1	1	1	1	1	1
1206	2.44	2	43	1	2	2	3	2	2	1	1	2	2	2	2	2	3	2	1	2	1
1207	0.14	2	17	5	1	1	2	3	3	2	2	2	2	1	2	1	1	1	1	1	1
1210	0.7	2	18	2	1	1	3	2	2	2	1	2	2	2	2	2	1	1	1	1	1
1212	0.7	2	21	5	1	2	3	2	2	2	1	2	1	1	2	2	2	1	1	1	1
1218	0.7	2	18	5	1	1	3	2	2	2	1	2	1	1	1	1	1	1	1	1	1
1219	0.7	2	23	5	1	4	2	3	2	2	1	2	1	1	2	1	1	1	1	1	1
1223	0.14	2	17	5	1	1	3	3	3	2	1	2	2	1	1	1	1	1	1	1	1
1227	0.14	2	17	2	1	1	2	2	4	2	1	2	1	1	1	1	1	1	1	1	1
1228	0.7	2	23	2	1	3	3	3	3	2	1	2	1	1	2	1	1	1	1	1	1
1229	0.7	2	24	2	1	3	2	2	1	2	1	2	3	1	1	1	1	1	1	1	1
1241	0.7	2	21	5	1	2	4	2	4	2	1	2	2	1	1	1	1	1	1	1	1
1245	0.14	2	16	2	1	1	2	2	2	2	1	2	2	2	2	2	2	1	1	1	1
1254	0.7	2	18	2	1	1	3	1	4	2	1	2	4	1	2	2	1	2	2	2	1
1261	0.14	2	17	2	1	1	2	3	3	2	3	2	2	1	2	1	1	1	1	1	1
1271	0.7	2	23	2	1	4	3	3	3	2	1	2	1	1	1	2	1	1	1	1	1
1277	0.7	2	18	5	1	1	3	2	1	2	2	2	2	1	1	1	1	1	1	1	1
1280	0.14	2	17	5	1	1	2	3	3	2	3	2	1	1	1	1	1	1	1	1	1
1284	0.14	2	17	2	1	1	2	2	2	2	1	2	1	1	2	1	1	1	1	1	1
1286	0.14	2	17	5	1	1	2	1	4	2	3	2	2	2	2	2	2	2	1	1	2
1289	0.19	2	17	2	2	1	2	3	2	2	2	2	2	2	2	2	2	2	2	2	2
1296	0.14	2	16	5	1	1	4	1	4	2	1	2	2	2	2	2	1	1	2	2	1
1298	0.14	2	16	2	1	1	2	2	1	2	1	2	1	1	1	1	1	1	1	1	1
1302	0.14	2	16	5	1	1	3	3	2	2	2	2	1	1	1	1	1	1	1	1	1
1310	0.7	2	20	2	1	1	3	2	4	2	1	2	2	4	2	1	1	1	1	1	1
1316	1.56	2	26	2	1	2	4	3	2	1	2	2	2	1	4	4	1	1	1	1	1
1317	1.08	2	20	5	2	2	3	3	3	2	1	2	1	1	1	1	1	1	1	1	1
1318	1.56	2	34	3	1	2	3	1	1	1	1	2	1	1	1	3	1	1	1	1	1
1328	0.14	2	17	2	1	1	2	2	2	2	1	2	1	1	1	1	1	1	1	1	1
1330	1.56	2	25	2	1	4	2	2	2	2	1	2	2	1	1	1	1	1	1	1	1
1332	0.19	2	17	5	2	2	2	4	4	2	1	2	1	1	2	2	1	1	1	1	1
1334	0.7	2	18	2	1	1	3	2	4	2	1	2	1	2	1	1	1	1	1	2	1
1349	0.7	2	23	2	1	4	3	3	4	2	2	2	1	1	1	1	1	1	1	1	2
1359	1.56	2	28	1	1	5	4	3	3	1	1	2	1	1	2	2	1	1	1	1	1
1361	1.7	2	44	5	1	3	3	2	2	2	1	2	2	1	2	1	1	3	1	1	1
1370	0.14	2	17	5	1	1	3	3	3	2	1	2	1	1	1	1	1	2	2	1	1
1371	0.14	2	17	5	1	1	2	3	2	2	1	2	1	1	2	2	2	1	1	1	1
1373	1.7	2	38	1	1	2	3	1	1	1	1	2	1	2	2	1	2	2	1	1	1
1374	1.7	2	44	2	1	2	3	1	1	1	1	2	2	2	2	2	1	2	1	2
1375	0.14	2	17	2	1	1	1	2	2	2	2	2	4	1	1	1	1	1	1	1	1
1380	0.14	2	16	5	1	1	4	3	3	2	1	2	1	1	1	1	1	1	1	1	1
1381	0.14	2	16	5	1	1	2	3	4	2	1	2	1	1	2	2	1	1	1	1	1
1382	0.14	2	16	5	1	1	2	2	1	2	1	2	1	1	1	2	1	1	1	1	1
1383	0.7	2	18	2	1	2	3	3	2	2	1	2	1	1	1	1	1	1	1	1	1
1384	0.14	2	17	2	1	1	4	2	2	2	2	2	2	2	2	2	2	1	1	1	1
1394	0.7	2	18	5	1	1	2	2	2	2	4	2	2	2	2	1	1	2	1	2	1
1408	1.7	2	40	1	1	3	2	1	1	1	1	2	1	1	2	1	1	1	1	1	1
1409	0.7	2	18	5	1	1	3	2	4	2	2	2	1	1	1	1	1	1	1	1	1
1415	0.14	2	16	5	1	1	2	2	2	2	1	2	1	2	4	2	1	1	1	1	1
1417	0.14	2	17	5	1	1	3	2	2	2		2	1	1	1	2	1	1	1	1	1
1419	0.7	2	20	2	1	1	1	3	1	2	1	2	1	2	2	2	3	1	1	1	1
1420	0.14	2	17	5	1	1	3	2	4	2	1	2	2	2	2	2	1	2	1	2	1
1422	0.7	2	18	5	1	1	3	2	1	2	2	2	2	2	2	2	1	2	1	2	1
1423	1.7	2	38	1	1	2	2	1	1	1	1	2	2	3	1	1	3	2	1	1	1
1426	1.56	2	31	3	1	2	1	3	2	1	2	2	4	4	2	2	2	1	2	1	1
1430	0.7	2	23	5	1	2	2	2	2	2	2	2	1	1	1	3	1	1	1	1	1
1434	1.56	2	25	5	1	3	4	3	2	2	1	2	1	1	2	2	2	1	1	1	1
1435	0.14	2	16	2	1	1	3	2	3	2	1	2	1	1	2	1	1	1	1	1	1
1438	0.14	2	17	2	1	1	2	1	4	2	1	2	1	1	1	1	1	1	1	1	1
1441	0.7	2	18	5	1	1	3	2	2	2	3	2	1	1	1	1	1	1	1	1	1
1444	0.7	2	19	2	1	1	3	1	2	2	2	2	2	2	2	2	1	2	1	1	1
1446	0.14	2	16	2	1	1	3	2	2	2	1	2	1	1	1	2	1	1	1	2	2
1447	0.14	2	17	5	1		3	3	2	2	1	2	2	2	2	2	2	1	1	1	1
1459	1.56	2	30	1	1	4	2	3	3	1	1	2	1	2	2	2	1	1	1	1	1
1465	0.14	2	17	5	1	1	2	1	1	2	1	2	1	1	2	1	1	1	1	1	1
1469	0.7	2	18	5	1	1	3	2	4	2	1	2	2	1	2	2	1	1	1	1	1
1475	0.14	2	16	5	1		3	2	1	2	1	2	1	2	2	1	1	1	1	1	1
1478	0.7	2	18	5	1	1	3	2	1	2	1	2	1	1	2	1	1	1	1	1	1
1479	0.14	2	16	6	1	1	2	2	2	2	1	2	1	1	1	1	1	1	1	1	1
1480	0.7	2	18	2	1	1	2	3	3	2	1	2	2	2	2	2	1	1	1	1	1
1481	0.7	2	18	2	1	1	3	3	3	2	1	2	2	1	2	1	1	2	1	1	1
1487	0.7	2	18	5	1	1	3	3	1	2	1	2	1	1	1	1	1	1	1	1	1
1491	0.14	2	17	2	1	1	2	2	1	2	1	2	1	1	3	1	1	1	1	1	1
1495	0.14	2	17	5	1	1	3	3	2	2	1	2	2	1	2	1	2	1	1	2	2
1498	0.14	2	17	5	1	1	2	3	2	2	2	2	1	1	1	1	1	1	1	1	1
1499	0.14	2	17	5	1	1	3	3	3	2	1	2	1	1	2	2	1	1	1	2	1
1506	0.14	2	17	5	1	1	2	2	2	2	1	2	2	2	1	1	1	1	1	1	1
1516	0.14	2	17	5	1	1	3	2	2	2	1	2	1	1	2	2	1	1	1	1	1
1521	1.56	2	29	1	1	5	1	3	2	1	1	2			1	1	1	1	1	1	1
1526	0.14	2	16	5	1	1	2	3	2	2	1	2	2	1	2	2	2	2	2	2	2
1531	1.7	2	36	1	1	5	1	2	3	1	1	2	2	2	2	2	2	1	1	1	1
1536	0.14	2	17	2	1	1	2	1	3	2	1	2	2	1	1	1	1	1	1	1	1
1538	0.19	2	17	5	2	1		2	2	2	1	2	1	1	1	1	1	1	1	2	1
1539	0.14	2	17	5	1	1	2	2	2	2	1	2	1	1	2	2	1	1	2	1	1
1541	0.7	2	18	5	1	1	2	1	1	2	1	2	1	1	1	1	1	1	1	1	1
1547	1.56	2	28	2	1	2	3	2	1	2	2	2	2	1	1	1	2	2	1	2	3
1554	0.19	2	16	5	2	1	2	2	1	2	1	2	2	1	2	1	1	1	1	1	1
1557	0.7	2	20	2	1	2	3	3	2	2	1	2	1	1	1	1	1	1	1	1	1
1558	0.14	2	16	5	1	1	2	2	3	2	1	2	1	1	2	1	1	1	1	1	1
1576	0.14	2	17	2	1	1	2	2	2	2	1	2	2	1	2	2	1	1	1	1	1
1580	0.14	2	16	5	1	1	2	2	2	2	1	2	1	1	1	2	1	1	1	1	1
1582	0.14	2	17	5	1	1	3	3	2	2	1	2	1	1	1	1	1	1	1	1	1
1587	1.56	2	27	5	1	1	3	1	2	1	1	2	3	3	4	3	3	1	1	1	1
1597	0.7	2	18	5	1	1	3	1	1	2	1	2	2	2	2	2	2	1	1	1	1
1602	0.7	2	24	5	1	2	3	2	4	2	1	2	1	1	2	1	1	1	1	1	1
1604	0.14	2	17	5	1	1	3	2	4	2	1	2	2	2	2	2	2	2	1	1	1
1611	1.56	2	30	2	1	4	4	2	4	1	1	2	1	1	1	1	1	1	1	1	1
1615	0.7	2	18	2	1	1	2	1	2	2	1	2	2	2	2	2	1	1	1	1	1
1616	0.14	2	16	5	1	1	3	2	1	2	5	2	1	1	2	1	1	1	1	1	1
1617	0.14	2	17	5	1	1	2	2	2	2	1	2	2	1	2	1	1	1	1	1	1
1619	0.14	2	16	2	1	1	2	2	4	2	1	2	2	1	2	2	1	2	1	2	2
1620	0.7	2	21	2	1	2	3	3	1	2	1	2	1	1	1	1	1	1	1	1	1
1621	1.7	2	37	2	1	5	3	3	3	1	1	2	1	1	1	1	1	1	1	1	1
1629	0.14	2	17	2	1	1	3	1	4	2	1	2	1	1	2	2	1	1	1	1	2
1631	0.14	2	17	2	1	1	1	3	2	2	1	2	2	1	2	1	1	1	1	1	1
1633	0.14	2	17	5	1	1	3	2	4	2	1	2	1	2	1	1	1	1	1	1	1
1638	1.7	2	42	1	1	4	3	2	2	1	1	2	2	1	2	1	1	1	1	1	1
1640	0.14	2	17	5	1	1	3	2	2	2	2	2	1	1	1	1	1	1	1	1	1
1646	1.56	2	32	2	1	4	3	2	4	1	1	2	2	2	2	2	1	1	1	1	1
1658	0.14	2	17	5	1	1	2	2	2	2	1	2	1	2	2	2	1	1	1	1	1
1661	0.7	2	18	5	1	1	3	2	2	2	1	2	1	1	1	1	1	1	1	1	1
1664	1.56	2	26	5	1	4	3	1	2	2	2	2	2	1	2	1	1	1	1	1	1
1669	1.56	2	25	5	1	2	3	4	4	2	1	2	1	1	1	1	1	1	1	1	1
1672	1.7	2	38	2	1	2	4	3	1	1	1	2	3	1	2	2	1	1	1	1	1
1673	0.14	2	17	5	1	1	3	1	2	2	1	2	1	1	1	1	1	2	1	2	1
1683	0.14	2	16	5	1	1	3	2	2	2	1	2	1	1	2	2	1	1	1	1	1
1691	1.7	2	40	2	1	2	3	2	4	1	1	2	1	1	1	1	1	2	1	1	1
1697	0.14	2	17	5	1	1	2	2	1	2		2	2	2	2		1		1	1	1
1700	0.14	2	16	2	1	1	3	1	4	2	1	2	1	1	1	1	1	1	1	1	1
1706	1.56	2	32	1	1	2	3	3	3	1	1	2	1	1	1	1	1	2	1	1	1
1707	0.14	2	17	2	1	1	3	1	2	2	1	2	2	1	2	2	1	1	1	2	1
1711	0.14	2	17	5	1	1	1	3	2	2	2	2	2	1	2	1	1	2	2	1	1
1716	0.14	2	17	2	1	1	3	3	2	2	2	2	1	1	1	2	1	2	2	1	1
1723	1.56	2	29	2	1	3	2	3	3	2	1	2	2	1	2	2	1	2	1	2	1
1725	1.56	2	32	2	1	2	4	1	2	1	1	2	3	3	3	3	3	1	1	1	1
1726	0.14	2	16	5	1	1	2	3	3	2	1	2	1	1	1	1	1	1	1	1	1
1729	1.7	2	40	1	1	5	1	3	3	1	1	2	2	2	1	1	1	1	1	1	1
1732	0.14	2	17	5	1	1	3	3	4	2	2	2	1	1	1	1	1	1	1	1	1
1734	0.14	2	17	5	1	1	3	2	1	2	1	2	1	2	2	2	2	2	1	1	1
1735	0.14	2	17		1	1	2	1	1	2	1	2	4	1	2	2	1	1	1	1	1
1737	0.14	2	16	5	1	1	4	4	2	2	3	2	2	1	1	1	1	1	1	1	1
1739	1.56	2	31	2	1	4	1	3	2	2	1	2	2	2	2	2	1	1	1	1	1
1742	0.14	2	17	5	1	1	2	3	3	2	2	2	1	1	2	1	1	1	1	1	1
1748	0.14	2	16	2	1	1	1	3	3	2	1	2	4	3	4	3	1	1	1	1	1
1752	1.7	2	36	2	1	5	2	3	3	1	1	2	4	1	3	1	1	1	1	1	1
1754	1.7	2	38	1	1	3	4	2	2	1	1	2	1	1	2	1	1	1	1	1	1
1756	0.7	2	18	5	1	1	3	2	2	2	3	2	1	1	2	2	1	2	2	2	2
1763	0.7	2	18	5	1	1	1	3	3	2	5	2	2	1	2	2	1	2	2	2	1
1768	1.56	2	28	5	1	4	2	3	2	2	1	2	1	1	1	1	1	1	1	1	1
1769	0.7	2	22	2	1	4	3	3	3	1	1	2	1	1	1	1	1	1	1	1	1
1787	2.44	2	39	1	2	2	3	2	2	1	1	2	2	1	2	2	1	1	1	1	1
1788	1.56	2	29	1	1	2	5	2	4	1	1	2	2	2	1	2	1	2	1	2	1
1795	1.56	2	26	2	1	2	3	2	4	2	1	2	4	2	2	1	1	2	2	2	2
1799	0.7	2	18	5	1	1	3	1	3	2	1	2	1	1	1	2	1	1	1	1	1
1812	0.7	2	18	2	1	1	3	2	1	2	1	2	1	1	1	1	1	1	1	1	1
1814	0.7	2	18	2	1	1		2	2	2	1	2	2	1	1	1	1	1	1	1	1
1825	0.7	2	18	5	1	2	3	2	2	2	2	2	1	2	2	2	1	1	1	1	1
1835	0.14	2	17	2	1	1	3	2	2	2	1	2	2	1	2	1	1	2	1	2	2
1839	1.56	2	29	2	1	5	1	3	3	2	1	2	2	2	2	2	1	1	1	1	1
1840	0.14	2	17	5	1	1	2	2	2	2	3	2	1	2	1	1	1	1	1	1	1
1841	0.7	2	21	2	1	2	3	2	2	2	1	2	1	1	2	2	1	3	1	1	1
1851	0.14	2	17	5	1	1	3	2	2	2	1	2	1	1	1	1	1	1	1	1	1
1865	0.14	2	17	5	1	1	3	2	4	2	1	2	4	3	2	4	1	2	1	2	1
1868	1.7	2	44	1	1	4	2	3	2	1	1	2	1	1	1	1	3	1	1	1	1
1885	0.14	2	17	5	1	1	2	3	3	2	1	2	2	1	2	1	1	1	1	2	1
1886	0.14	2	17	5	1	1	3	3	3	2	3	2	2	2	1	1	1	1	1	1	1
1889	0.7	2	18	5	1	1	3	3	2	2	1	2	2	4	4	4	4	1	1	1	1
1892	1.7	2	40	5	1	5	1	2	2	2	1	2	1	1	2	1	1	1	1	1	1
1893	0.14	2	17	5	1	1	3	2	2	2	1	2	2	1	1	1	1	1	1	1	1
1901	0.7	2	19	2	1	1	3	2	1	2	1	2	1	1	3	1	1	2	1	2	2
1906	0.7	2	18	5	1	1	3	2	3	2	1	2	1	1	1	1	1	1	1	1	1
1909	0.14	2	16	5	1	1	3	3	2	2	2	2	1	1	2	2	1	1	1	1	1
1914	0.7	2	18	5	1	1	3	2	4	2	3	2	2	2	1	1	2	1	1	1	1
1916	0.14	2	17	5	1	1	2	3	2	2	1	2	1	1	1	1	1	1	1	1	1
1917	0.7	2	23	2	1	1	1	4	4	1	1	2	2	1	4	1	1	1	1	1	1
1922	1.56	2	26	5	1	2	3	3	3	2	1	2	1	1	1	1	1	1	1	1	1
1923	0.14	2	16	2	1	1	4	3	2	2	1	2	2	2	2	2	3	1	1	1	1
1929	1.56	2	27	2	1	2	3	3	2	2	1	2	2	1	2	2	1	1	1	1	1
1946	2.44	2	35	1	2	2	3	2	3	1	1	2	1	1	4	4	4	1	1	1	1
1966	0.19	2	16	5	2	1	4	3	4	2	1	2	1	2	2	2	1	1	1	1	1
2007	1.08	2	24	2	2	2				1	1	2	2	4	2	4	4	1	3	1	1
2009	2.44	2	41	5	2	2	1	2	2	2	1	2	2	1	2	1	1	1	1	1	1
2043	2.6	2	27	2	2	4	3	2	2	2	1	2	1	1	1	1	1	1	1	1	1
2044	2.6	2	31	1	2	4	3	2	2	1	1	2	1	2	2	1	1	2	1	2	1
2045	2.6	2	29	2	2	4	3	2	3	1	1	2	2	1	2	2	2	2	1	4	3
2056	0.19	2	16	5	2	1	3	3	3	2	5	2	2	2	2	2	1	1	2	2	1
2069	0.19	2	16	5	2	1	3	2	1	2	1	2	2	2	2	2	1	1	1	1	1
2074	0.19	2	16	5	2	1	1	2	3	2	1	2	1	1	2	1	1	2	1	2	1
2083	0.19	2	17	5	2	1	2	3	2	2	1	2	1	1	1	1	1	2	1	1	1
2088	2.6	2	34	1	2	2	3	2	2	1	1	2	4	2	2	1	1	1	1	1	1
2093	1.08	2	19	2	2	2	3	2	4	2	1	2	1	1	3	1	1	1	1	1	1
2094	1.08	2	23	5	2	2	3	2	2	2	1	2	2	2	2	1	1	2	2	2	2
2102	2.44	2	40	1	2	1	4	1	1	2	1	2	1	1	4	3	3	4	1	4	4
2113	0.19	2	17	5	2	1	5	3	2	2	1	2	2	2	2	1	2	2	1	1	1
2116	2.6	2	29	2	2	1	3	4	4	1	2	2	2	3	4	3	3	2	1	4	3
2117	1.08	2	18	5	2	2	4	2	4	2	1	2	1	1	1	1	1	1	1	1	1
2131	2.6	2	30	1	2	4	3	2	3	1	1	2	2	1	2	2	1	2	1	1	2
2138	2.6	2	25	2	2	1	3	2	2	1	1	2	2	2	2	3	1	1	1	1	1
2142	1.08	2	18	5	2	2	3	2	4	2	1	2	2	2	2	2	1	1	1	1	1
2172	0.19	2	17	5	2	1	4	3	2	2	1	2	1	2	2	2	2	1	1	1	1
2175	2.44	2	35	1	2	2	3	2	2	1	1	2	1	1	1	1	1	1	1	1	1
2189	1.08	2	18	5	2	1	4	1	1	2		2	4	4	4	4	1	1	1	1	1
2192	2.44	2	41	5	2	2	3	2	2	1	1	2	3	3	3	3	1	3	3	3	3
2216	0.19	2	17	5	2	1	2	2	2	2	1	2	2	1	2	1	1	2	1	1	1
2217	2.6	2	33	2	2	1	3	2	4	1	1	2	2	1	3	3	1	2	1	2	2
2219	1.08	2	18	5	2	1	2	3	2	2	1	2	1	1	2	2	1	1	1	1	1
2235	1.08	2	18	5	2	1	3	3	3	2	1	2	2	1	2	1	1	1	1	1	1
2242	0.19	2	17	5	2	1	3	2	2	2	3	2	1	2	2	2	2	1	1	1	1
2247	1.08	2	18	5	2	1	4	2	1	2	1	2	1	1	2	1	1	1	1	2	1
2259	0.19	2	17	5	2	1	4	3	2	2	1	2	2	2	2	2	1	1	1	1	1
2261	0.19	2	17	5	2	1	3	2	2	2	3	2	2	2	2	2	4	1	1	1	1
2264	2.44	2	40	1	2	2	3	2	2	1	1	2	2	2	2	1	2	1	1	1	1
2274	1.08	2	18	5	2	1	4	1	2	2	1	2	1	2	2	2	1	1	1	1	1
2283	2.44	2	41	1	2	2	3	2	2	1	1	2	2	2	2	2	1	1	1	1
2312	1.08	2	22	2	2	4	2	2	2	2	1	2	1	2	1	1	2	1	1	1	1
2314	0.19	2	17	5	2	1	3	2	2	2	3	2	4	1	4	4	4	1	1	3	3
2316	1.08	2	21	2	2	2	3	3	2	2	1	2	2	1	2	2	1	3	1	1	1
2343	0.19	2	16	5	2	1	2	4	3	2	3	2	2	2	2	2	2	1	1	1	1
2366	2.6	2	27	1	2	2	3	3	3	1	1	2	1	1	1	1	1	1	1	1	1
2378	1.08	2	23	1	2	2	3	2	2	1	1	2	2	2	4	2	1	1	1	1	1
2386	2.6	2	32	1	2	2	3	2	2	1	1	2	2	1	4	2	3	1	1	1	1
2387	1.08	2	18	5	2	1	3	2	2	2	1	2	2	1	1	1	1	1	1	1	1
2396	0.763559	1	54	4	1	2	2	1	1	1	1	2	1	1	4	3	1	1	1	1	1
2407	1.01747	1	20	2	1	2	3	3	3	2	1	2	1	1	2	1	1	2	1	1	1
2413	1.29459	1	41	2	2	2	4	1	1	1	1	2	2	2	2	2	1	1	1	1	1
2414	1.01047	1	41	2	1	2	3	2	2	2	4	2	2	1	2	2	1	1	1	1	1
2418	1.04768	1	51	1	2	2	3	1	1	1	1	2	2	1	1	1	1	1	1	1	1
2435	1.29459	1	37	3	2	4	4	3	3	2	1	2	1	1	1	1	1	1	1	1	1
2440	0.763559	1	50	1	1	2	3	1	2	1	1	2	1	2	3	3	3	1	1	1	1
2444	0.964016	1	27	2	1	1	5	4	2	2	1	2	2	2	1	4	3	1	1	1	1
2445	0.964016	1	27	2	1	1	4	2	2	1	1	2	3	3	1	1	1	1	1	1	1
2453	1.04768	1	46	1	2	2	4	1	2	1	1	2	1	2	2	2	1	1	1	1	1
2458	1.01047	1	38	1	1	2	3	2	1	1	1	2	2	2	2	2	2	1	1	1	1
2459	0.964016	1	28	2	1	1	2	2	1	1	1	2	2	2	2	2	2	1	1	1	1
2460	0.998253	1	16	5	1	1	3	1	2	2	1	2	2	2	2	2	2	1	1	1	1
2462	1.29459	1	41	1	2	2	3	2	3	1	1	2	1	1				1		1	1
2463	1.01747	1	21	3	1	1	3	2	1	2	1	2	2	2	2	2	2	1	1	1	1
2464	1.01047	1	36	5	1	1	3	2	1	2	1	2	2	1	2	3	1	1	1	1	1
2474	0.763559	1	48	1	1	2	2	2	1	1	1	2	1	1	2	2	1	1	1	1	1
2489	1.01047	1	43	3	1	2	3	1	3	1	1	2	1	1	4	4	3	1	1	1	1
2505	1.24814	1	31	2	2	2	3	2	2	2	1	2	1		1	1	1	1	1	1	1
2509	1.01047	1	41	5	1	1	3	1	1	1	1	2	2	2	2	2	2	1	1	1	1
2511	1.01747	1	24	5	1	2	3	2	2	2	1	2	1	1	2	2	1	1	1	1	1
2520	0.763559	1	47	1	1	2	2	1	1	1	1	2	2	2				1	1	1	1
2526	0.964016	1	33	2	1	1	2	4	4	1	1	2	2	2	2	2	1	1	1	1	1
2537	0.763559	1	49	5	1	2	3	2	2	2	1	2	3	1	1	1	1	1	1	1	1
2547	0.964016	1	28	1	1	1	3	2	1	1	1	2	1	2	2	2	1	1	1	1	1
2557	0.964016	1	29	2	1	4	3	3	4	2	1	2	1	1	4	4	1	1	1	1	1
2558	1.01047	1	43	5	1	2	2	4	4	2	1	2	2	2	2	2	1	1	1	1	1
2564	0.964016	1	32	2	1	1	3	2	2	1	1	2	2	1	2	2	1	1	1	1	1
2572	0.964016	1	34	3	1	2	3	2	1	1	1	2	2	1	3	3	1	1	1	1	1
2573	0.964016	1	33	1	1	2	3	2	1	1	1	2	2	2	2	4	3	1	1	1	1
2576	1.04768	1	53	1	2	2	3	1	4	1	1	2	2	1	1	1	1
2577	1.01747	1	18	5	1	1	2	4	3	2	1	2	2	2	1	1	1	1	1	1	1
2580	1.24814	1	28	2	2	2	3	3	3	1	1	2	1	1	2	2	1	1	1	1	1
2582	1.01047	1	40	5	1	2	3	3	2	2	2	2	3	4	2	1	1	2	1	2	1
2588	1.30159	1	21	5	2	2	2	1	1	2	1	2	1	1				1	1	1	1
2592	0.763559	1	52	2	1	2	3	1	1	1	1	2	1	1	1	1	1	1	1	1	1
2595	1.01047	1	44	1	1	2	3	2	2	1	1	2	1	1	2	2	1	1	1	1	1
2596	0.964016	1	34	5	1	2	4	1	1	2	1	2	1	1	2	2	1	1	1	1	1
2600	0.964016	1	28	1	1	2	2	1	1	1	1	2	2	1	1	1	1	1	1	1	1
2602	1.24814	1	25	5	2	2	4	2	2	2	1	2	2	1
2607	0.763559	1	51	1	1	2	3	1	2	1	1	2	4	1	4	2	1	1	1	1	1
2612	1.01047	1	39	2	1	2	3	2	2	1	1	2	2	4	2	2	1	1	1	1	1
2614	1.04768	1	49	1	2	2	4	2	1	1	1	2	2	1	1	3	1	1	1	1	1
2619	0.964016	1	34	2	1	2	3	2	2	1	1	2	1	1	2	2	1	1	1	2	1
2623	1.24814	1	33	1	2	2	3	3	2	1	1	2	1	1
2629	1.24814	1	32	1	2	2	4	4	4	1	1	2	1	2	1	3	1	1	1	1	1
2630	1.01047	1	39	1	1	2	2	2	4	1	1	2	1	1	2	2	1	3	1	1	1
2636	0.763559	1	49	1	1	1	4	4	4	1	1	2	2	1	2	2	1	1	1	1	1
2641	1.01047	1	35	2	1	2	4	2	2	1	1	2	1	2	2	2	2	1	1	1	1
2643	0.763559	1	49	2	1	2	4	1	4	1	1	2	1	1	1	1	1	1	1	1	1
2649	0.763559	1	49	1	1	2	3	2	1	1	1	2	2	2	2	2	1	1	1	1	1
2656	0.763559	1	52	1	1	2	3	1	3	2	1	2	2	2	2	2	1	1	1	1	1
2663	0.964016	1	32	2	1	1	3	2	2	2	1	2	2	1				1	1	1	1
2665	0.964016	1	27	2	1	2	2	4	2	2	1	2	4	2	2	1	2	1	1	1	1
2666	1.29459	1	43	2	2	2	4	2	2	1	1	2	2	1	2	3	1	1	1	1	1
2668	1.01047	1	42	1	1	2	2	2	1	1	1	2	1	1	1	1	1	1	1	1	1
2680	1.01747	1	21	2	1	2	3	1	1	2	1	2	1	4	2	4	1	2	1	2	2
2692	1.01047	1	39	1	1	1	3	1	1	1	1	2	1	1	2	1	1	1	1		1
2697	1.01047	1	36	5	1	1	3	1	1	1	1	2	1	2	2	2	1	1	1	1	1
2698	1.01047	1	44	3	1	2	4	2	1	1	1	2	1	1	2	2	1	1	1	1	1
2700	1.01047	1	41	2	1	1	4	2	1	2	1	2	1	1	2	2	1	1	1	1	1
2701	0.964016	1	33	2	1	1	3	2	1	1	1	2	1	3	3		1	1	1	1	1
2707	1.04768	1	52	1	2	2	4	2	3	1	1	2	2	1	2	2	1	1	1	1	1
2715	1.04768	1	48	3	2	2	5	1	1	1	1	2	2	2	4	4	3	1	1	1	1
2720	1.04768	1	52	1	2	2	3	1	1	1	1	2	2	4	2	3	4	1	1	1	1
2728	0.964016	1	34	5	1	2	3	1	4	2	1	2	1	3	2	3	1	1	1	1	1
2732	0.964016	1	27	2	1	2	3	2	2	2	1	2	1	1	2	2	1	1	1	1	1
2737	0.964016	1	27	5	1	2	3	3	3	2	1	2	1	1	2	2	1	1	1	1	1
2739	1.01047	1	40	3	1	2	3	2	1	1	1	2	1	1	3	3	1	1	1	1	1
2742	1.01047	1	38	2	1	2	3	1	2	1	1	2	2	1	2	1	1	1	1	1	1
2743	0.964016	1	26	2	1	1	3	2	2	2	1	2	1	1	2	2	1	1	1	1	1
2751	0.964016	1	28	2	1	2	3	2	3	1	1	2	1	1	2	2	1	1	1	1	1
2752	0.964016	1	25	5	1	2	2	2	2	2	1	2	1	1	2	2	1	1	1	1	1
2754	1.04768	1	49	1	2	2	4	2	2	1	1	2	2	1	2	2	1	1	1	1	1
2756	0.964016	1	28	2	1	2	3	2	2	1	1	2	1	1	4	4	1	1	1	1	1
2761	0.964016	1	33	2	1	2	3	2	2	2	1	2	2	1	2	1	1	1	1	1	1
2764	1.04768	1	50	2	2	2	2	1	1	1	1	2	1	1	4	1	1	1	1	1	1
2766	0.763559	1	49	1	1	2	3	1	4	2	1	2	4	4	3	1	1	1	1	1	1
2769	1.01047	1	42	1	1	2	3	3	2	2	1	2	1	1	4	3	1	1	1	1	1
2771	0.763559	1	46	2	1	2	3	1	1	1	1	2	2	1	2			1	1	1	1
2773	1.01047	1	36	2	1	2	4	2	2	1	2	2	1	1	2	2	2	1	1	1	1
2779	0.763559	1	52	5	1	5	4	1	4	2	1	2	2	1	2	2	2	3	1	1	1
2781	1.01747	1	22	2	1	1	3	2	4	2	1	2	2	2	4	4	1	1	1	1	1
2782	0.763559	1	46	1	1	1	3	2	1	1	1	2	2	1	2	1	1	1	1	1	1
2783	1.01747	1	19	5	1	2	3	3	3	2	1	2		1	2	2	4	2	1	1	1
2786	0.763559	1	54	2	1	2	3	2	1	2	1	2	2	1	2	2	1	1	1	1	1
2787	0.964016	1	27	1	1	4	4	2	2	1	1	2	2	2	2	2	2	1	1	1	1
2796	1.24814	1	33	5	2	2	4	3	3	2	1	2	1	2	2	2	1	1	1	1	1
2797	1.01047	1	42	2	1	2	3	3	2	1	1	2	1	1	2	4	4	1	1	1	1
2803	1.24814	1	30	1	2	2	3	3	3	2	1	2	1	2	1	2	1	1	1	1	1
2807	1.29459	1	38	1	2	2	3	2	1	1	1	2	1	1	2	3	1	1	1	1	1
2808	0.763559	1	45	1	1	2	3	2	4	2	1	2	1	1	1	1	1	1	1	1	1
2810	1.24814	1	27	2	2	2	3	2	2	1	1	2	2		2	2	1	2	1	1
2842	0.964016	1	26	2	1	2	3	2	4	2	1	2	1	1	3	1	1	1	1	1	1
2848	0.964016	1	31	2	1	1	3	2	2	1	1	2	2	2	2	2	1	1	1	1	1
2852	1.24814	1	33	1	2	1	3	4	1	2	1	2	1	2	4	4	4	1	1	1	1
2853	1.29459	1	42	1	2	2	3	2	2	1	1	2	2	2	2	2	1	1	1	1	1
2869	0.964016	1	26	5	1	2	3	2	4	2	1	2	1	1	2	2	1	1	1	1	1
2872	1.01747	1	20	6	1	2	3	2	2	2	1	2	4	4	4	4	1	3	1	3	1
2879	1.04768	1	54	1	2	2	3	2	2	1	1	2	1	1	2	2	4	1	1	1	1
2884	1.01747	1	21	5	1	2	2	1	1	2	1	2	1	1	2	1	1	1	1	1	1
2888	1.01047	1	35	1	1	2	5	1	4	2	1	2	2	2	4	4	4	1	1	1	1
2892	1.01747	1	22	2	1	2	3	3	4	2	1	2	1	2	1	1	1	1	1	1	1
2894	1.29459	1	37	1	2	2	3	2	3	1	1	2	2	2	2	2	1	2	1	2	1
2897	0.763559	1	48	1	1	2	3	1	4	2	1	2	2	1	1	2	1	1	1	1	1
2909	1.04768	1	48	1	2	2	4	2	3	2	1	2	1	1	1	1	1	1	1	1	1
2912	0.998253	1	17	5	1	1	4	2	2	2	1	2	1	1	1	1	1	1	1	1	1
2917	0.763559	1	46	2	1	1	2	1	1	1	1	2	3	1	2	2	1	1	1	1	1
2926	1.01047	1	38	1	1	1	3	4	4	1	1	2	2	2	2	3	1	1	1	1	1
2931	1.01047	1	41	2	1	1	2	2	1	1	1	2	2	1	2	2	1	1	1	1	1
2932	0.763559	1	45	1	1	2	2	1	1	2	1	2	2	2	2	2	1
2935	1.29459	1	41	2	2	2	3	1	2	1	1	2	1	1	1	2	1	1	1	1	1
2940	1.01747	1	21	2	1	2	4	2	2	1	1	2	2	2	2	2	1	1	1	1	1
2947	1.01747	1	21	5	1	1	1	2	2	2	1	2	4	1	2	3	1	1	1	1	1
2948	1.01747	1	21	2	1	2	3	3	2	1	1	2	1	1	1	3	1	1	1	1	1
2952	1.29459	1	37	1	2	2	4	3	2	1	1	2	2	1	1	1	1	1	1	1	1
2958	1.29459	1	35	1	2	2	3	2	2	1	1	2	2	2	2	1	1	1	1	1	1
2970	0.964016	1	33	2	1	2	5	4	2	1	1	2	3	4	4	3	3	1	1	1	1
2973	1.30159	1	18	2	2	1	3	2	4	2	1	2	4	1	4	4	4	4	1	4	1
2974	1.24814	1	28	6	2	2	2	2	4	2	1	2	2	1	4	4	2	1	1	1	2
2980	0.964016	1	30	5	1	1	3	2	2	2	1	2	1	1	2	2	1	1	1	1	1
2987	1.01047	1	43	1	1	2	3	2	4	1	1	2	2	2	2	2	1	1	1	1	1
2999	0.763559	1	46	1	1	2	3	1	4	1	1	2	1	2	2	2	1	2	1	1	1
3000	0.763559	1	49	2	1	2	3	4	4	1	1	2	1	2	2	2	1	1	1	1	1
3008	0.763559	1	53	1	1	2	3	1	1	1	1	2	2	2	2	4	1	1	1	1	1
3020	1.01047	1	44	1	1	2	5	2	2	1	1	2	1	2	2	2	2	1	1	1	1
3021	1.24814	1	34	1	2	3	3	3	3	1	1	2	2	1				2	1	1	1
3028	1.30159	1	24	5	2	2	1	2	2	2	1	2	1	1	4	2	1	1	1	1	1
3037	1.24814	1	33	1	2	2	3	2	2	1	1	2	2	2	2	2	2	1	1	1	1
3042	1.04768	1	53	3	2	2	4	2	3	1	1	2	2	2	1	1	1	1	1	1	1
3049	1.01047	1	41	1	1	2	3	2	1	2	1	2	1	1	2	1	1	1	1	1	1
3050	0.964016	1	29	2	1	2	3	3	3	1	1	2	1	1	2	2	1	1	1	1	1
3058	0.964016	1	28	2	1	1	2	1	3	1	1	2	2	2	3	3	3	1	1	1	1
3062	0.964016	1	34	1	1	2	3	2	4	1	1	2	3	1	4	2	1	1	1	1	1
3064	0.964016	1	28	2	1	2	3	2	2	1	1	2	1	1	1	1	1	1	1	1	1
3070	1.01747	1	23	5	1	2	2	2	4	2	1	2	2	2	2	2	1	1	1	1	1
3077	0.964016	1	33	3	1	2	3	2	2	2	1	2	2	1	1	4	3	1	1	1	1
3078	0.964016	1	29	1	1	2	4	2	2	1	1	2	1	1	2	1	1	1	1	1	1
3083	0.964016	1	29	5	1	1	5	2	2	2	1	2	1	3	4	3	1	1	1	1	1
3084	0.964016	1	27	2	1	1	3	2	4	2	1	2	2	2	2	2	1	1	1	1	1
3091	0.964016	1	27	2	1	2	2	3	3	2	1	2	1	1	2	1	1	1	1	1	1
3096	1.30159	1	24	5	2	2	2	2	1	2	1	2	4	2	2	2	1	1	1	1	1
3100	0.964016	1	34	1	1	2	3	2	2	2	1	2	1	1	1	1	1	1	1	1	1
3102	0.763559	1	47	2	1	1	3	1	1	2	1	2	1	1	2	4	1	1	1	1	1
3108	1.04768	1	51	1	2	2	3	1	1	1	1	2	4	1	2	2	1	1	1	2	1
3114	1.24814	1	34	3	2	2	4	2	1	1	1	2	2	1	4	3	3	1	1	1	1
3122	0.763559	1	50	5	1	2	4	1	1	2	1	2	2	3	2	2	2	1	1	1	1
3123	1.24814	1	26	2	2	2	4	2	2	2	1	2	2	1	2	2	1	1	1	1	1
3129	0.763559	1	49	3	1	2	3	1	2	1	1	2	2	2	2	3	1	1	1	1	1
3137	0.763559	1	48	1	1	2	2	2	2	1	1	2	1	1	2	3	1	1	1	1	1
3141	1.01047	1	36	5	1	1	3	2	4	2	1	2	2	2	2	2	3	1	1	1	1
3145	0.763559	1	46	3	1	2	5	1	1	1	1	2	2	4	4	3	3	1	1	1	1
3150	1.01047	1	43	5	1	2	3	1	1	1	1	2	2	2	2	2	2	1	1	1	1
3153	1.01747	1	22	5	1	2	2	4	2	2	1	2	1	1	1	1	1	1	1	1	1
3159	0.763559	1	45	2	1	2	3	2	3	2	1	2	1	3	3	3	3	1	1	1	1
3161	0.763559	1	53	1	1	2	2	2	4	1	1	2	3	1	1	3	1	1	1	1	1
3167	0.964016	1	32	5	1	2	3	3	3	2	1	2	1	2	2	2	1	1	1	1	1
3169	0.964016	1	26	2	1	2	4	2	4	2	1	2	2	2	2	2	1	1	1	1	1
3181	1.30159	1	20	5	2	2	3	2	3	2	1	2	1	1	4	4	4
3198	0.763559	1	49	3	1	2	3	3	2	1	1	2	2	1	2	2	1	1	1	1	1
3201	0.763559	1	47	1	1	2	3	1	1	1	1	2	1	1	3	1	1	1	1	1	1
3206	1.01747	1	20	5	1	2	4	2	2	2	1	2	2	2	2	1	1	1	1	1	1
3212	0.964016	1	26	2	1	1	3	2	2	2	1	2	1	1	2	2		1	1	1	1
3213	1.01747	1	24	2	1	2	3	2	2	1	1	2	1	1	3	4	3	1	1	1	1
3214	0.964016	1	30	2	1	5	3	3	2	2	1	2	1	1	2	2	1	1	1	1	1
3217	0.964016	1	33	1	1	2	3	2	2	1	1	2	1	2	2	2	1	1	1	1	1
3219	0.964016	1	31	2	1	2	3	2	2	2	1	2	2	2	2	2	3	1	1	1	1
3220	0.964016	1	31	5	1	4	2	3	3	2	1	2	1	1	2	4	1	1	1	1	1
3225	1.30159	1	24	2	2	2	2	3	1	2	1	2	2	2	2	2	1	1	1	1	1
3226	1.01047	1	36	1	1	1	3	1	1	2	1	2	1	1	1	1	1	1	1	1
3227	0.763559	1	51	2	1	2	3	1	1	1	1	2	1	1	4	4	1	1	1	2	1
3228	1.30159	1	19	5	2	2	2	3	3	2	1	2	1	1	2	2	1	1	1	1	1
3235	0.964016	1	27	5	1	2	4	3	2	2	1	2	2	1	1	1	1	1	1	1	1
3236	0.964016	1	29	5	1	2	3	1	1	2	4	2	1	1	1	1	1	1	1	1	1
3241	1.01747	1	24	5	1	2	4	2	2	2	3	2	1	2	2	2	2	1	1	1	1
3242	1.01747	1	19	2	1	2	3	3	4	2	1	2	2	2	2	2	1	1	1	1	1
3243	0.964016	1	33	1	1	2	3	2	4	1	1	2	1	2	2	2	2	1	1	1	1
3247	1.01747	1	23	2	1	2	3	4	4	2	1	2	2	2	2	3	3	1	1	1	1
3251	1.01747	1	24	5	1	2	4	3	3	2	1	2	1	1	1	1	1	1	1	1	1
3255	1.04768	1	50	1	2	2	3	2	2	2	1	2	2	2	2	2	1	1	1	1	1
3258	0.964016	1	26	5	1	1	3	2	2	2	1	2	1	1	1	1	2	1	1	1	1
3261	1.01047	1	35	1	1	2	3	3	2	1	1	2	1	1	2	2	1	1	1	1	1
3273	1.30159	1	22	5	2	2	2	2	2	2	1	2	1	2	1	1	1	1	1	1	1
3274	0.763559	1	45	1	1	2	3	3	2	1	1	2	1	3	1	2	1	1	1	1	1
3275	0.964016	1	25	5	1	2	3	3	3	2	1	2	1	1	1	1	1	1	1	1	1
3276	1.01747	1	23	5	1	2	4	2	4	2	1	2	1	1	2	2	1	1	1	1	1
3279	1.24814	1	28	5	2	2	3	2	2	2	5	2	1	1	2	2	2	1	1	1	1
3282	0.964016	1	27	5	1	2	3	2	2	2	1	2	1	1	1	1	1	1	1	1	1
3285	1.04768	1	49	5	2	2	4	1	2	2	1	2	1	1	1	2	1	1	1	1	1
3289	1.01747	1	22	5	1	1	3	3	4	2	1	2	2	2	2	2	1	1	1	1	1
3296	1.01047	1	42	1	1	2	3	2	2	2	1	2	2	1	2	2	2	1	1	1	1
3298	1.24814	1	26	1	2	2	2	3	3	2	1	2	2	1	2	3	1	1	1	1	1
3301	1.01047	1	37	5	1	2	3	2	2	2	1	2	1	1	2	1	1	1	1	1	1
3304	0.964016	1	30	2	1	2	3	3	4	2	5	2	2	2	2	2	4	1	1	1	1
3308	1.24814	1	29	5	2	2	4	3	3	2	1	2	1	1	1	1	1	1	1	1	1
3319	1.01047	1	41	5	1	2	3	4	2	2	1	2	1	2
3327	1.01747	1	22	5	1	1	3	3	1	2	1	2	2	2	2	2	3	1	1	1
3330	0.763559	1	51	1	1	3	4	1	1	1	1	2	1	1	3	3	1	1	1	1	1
3333	1.01047	1	37	1	1	2	3	2	2	1	1	2	1	2	2	2	1	1	1	1	1
3335	0.964016	1	30	2	1	2	2	2	4	2	1	2	1	1	1	1	1	1	1	1	1
3338	1.01047	1	44	1	1	2	3	1	1	1	1	2	1	1	1	2	1	1	1	1	1
3340	1.01047	1	42	1	1	2	3	1	2	2	1	2	1	1	2	2	1	1	2	1	1
3348	0.763559	1	55	1	1	2	2	1	1	1	1	2	1	1				1	1	1	1
3350	0.964016	1	30	1	1	4	1	2	3	1	1	2	1	2	2	2	1	1	1	1	1
3353	1.30159	1	23	5	2	2	3	2	2	2	1	2	1	1	2	3	1	1	1	1	1
3358	0.763559	1	50	2	1	2	3	2	1	1	1	2	1	1	1	3	1	1	1	1	1
3362	0.964016	1	30	5	1	2	3	2	2	2	1	2	2	2	2	2	2	1	1	1	1
3368	1.24814	1	26	1	2	2	2	1	1	1	1	2	2	1	1	4	1	1	1	1	1
3371	0.964016	1	34	1	1	2	2	2	1	1	1	2	2	2	4	3	3	1	1	1	1
3379	0.763559	1	48	2	1	2	3	2	2	2	1	2	1	2	4	4	4	2	1	1	1
3383	0.964016	1	29	1	1	4	3	3	3	1	1	2	1	1	2	2	1	1	1	2	1
3386	1.01047	1	41	2	1	4	2	2	2	1	1	2	1	1	2	2	1	1	1	1	1
3393	0.964016	1	30	5	1	1	3	4	4	2	1	2	2	2	2	4	4	1	1	1	1
3394	1.29459	1	38	5	2	3	4	2	2	2	1	2	2	2	2	2	1	1	1	1	1
3398	1.01047	1	40	1	1	3	2	2	2	1	1	2	1	1	1	1	1	1	1	1	1
3400	1.01047	1	35	1	1	2	2	3	3	1	1	2	1	1	2	2	1	1	1	1	1
3403	0.964016	1	33	1	1	2	4	2	2	1	1	2	2	2	2	2	2	1	1	1	1
3404	1.01047	1	43	2	1	2	2	2	4	2	1	2	1	1	2	1	1	1	1	1	1
3406	0.964016	1	30	2	1	2	3	2	3	2	1	2	1	1	1	3	1	1	1	1	1
3410	1.01047	1	37	2	1	3	3	3	3	1	1	2	2	1	2	1	1	1	1	1	1
3413	1.29459	1	44	1	2	2	3	2	2	1	1	2	2	1	1	2	1	1	1	1	1
3426	1.01747	1	20	2	1	1	2	2	4	2	1	2	1	1	4	3	1	1	1	1	1
3427	0.763559	1	45	3	1	2	3	2	3	1	1	2	2	1	2	2	1	1	1	1	1
3434	1.01047	1	37	3	1	2	2	1	1	1	1	2	1	1	2	2	1	1	1	1	1
3437	1.01047	1	44	5	1	2	2	1	1	2	3	2	2	2		2	1	2	1	1	1
3447	0.763559	1	52	1	1	2	2	1	1	2	1	2	1	1	4	3	1	1	1	1	1
3451	1.24814	1	30	5	2	3	2	2	2	2	4	2	1	2	2	2	1	1	1	1	1
3453	0.964016	1	27	2	1	2	3	2	2	2	1	2	2	2	2	2	2	1	1	1	1
3454	0.763559	1	46	1	1	2	4	1	2	2	1	2	1	1	1	1	1	1	1	1	1
3457	0.763559	1	52	2	1	2	3	2	2	1	1	2	1	1	2	2	3	1	1	1	1
3462	0.763559	1	53	2	1	2	2	1	1	1	1	2	1	1	1	1	1	1	1	1	1
3464	0.964016	1	30	2	1	2	2	2	2	1	1	2	2	1	2	1	1	1	1	1	1
3468	1.24814	1	25	2	2	2	2	3	3	2	1	2	1	1	2	1	1	1	1	1	1
3469	1.01047	1	39	1	1	2	3	2	3	1	1	2	2	1	2	2	4	1	1	1	1
3470	1.30159	1	21	5	2	2	4	2	2	2	1	2	4	2	4	2	1	3	1	1	1
3476	1.24814	1	26	3	2	2	3	2	4	2	1	2	1	1	2	1	1	1	1	1	1
3478	0.964016	1	34	3	1	2	2	3	1	1	2	2	3	1	2	2	1	1	1	1	1
3485	0.763559	1	52	2	1	2	2	1	4	1	1	2	1	2	2	2	2	1	1	1	1
3486	0.763559	1	45	2	1	2	3	2	1	1	1	2	1	1	2	2	1	1	1	1	1
3490	0.763559	1	54	2	1	4	3	3	3	1	1	2	1	2	2	2	2	1	1	1	1
3491	0.964016	1	31	2	1	4	2	3	3	2	1	2	1	1	1	1	1	1	1	1	1
3492	1.29459	1	43	2	2	2	5	2	2	2	1	2	2	1	1	2	1	1	1	1	1
3497	1.01047	1	38	1	1	2	3	2	3	1	1	2	1	1	2	3	1	1	1	1	1
3501	0.964016	1	33	1	1	4	2	3	3	1	1	2	1	1	1	1	1	1	1	1	1
3503	1.29459	1	36	1	2	4	2	3	3	1	1	2	2	1	2	2	1	1	1	1	1
3504	1.24814	1	28	5	2	3	3	2	2	2	1	2	2	2	2	2	1	1	1	1	1
3514	1.01047	1	36	2	1	2	3	2	1	2	1	2	2	2	4	4	1	1	1	1	1
3516	0.763559	1	46	2	1	2	3	2	4	1	3	2	2	2	2	2	1	1	1	1	1
3518	0.964016	1	28	2	1	1	3	2	2	1	1	2	1	1	2	4	1	1	1	1	1
3523	1.01747	1	24	5	1	2	2	2	2	2	1	2	1	1	1	1	1	1	1	1	1
3525	1.01047	1	37	2	1	2	3	2	2	1	1	2	1	1	2	2	3	1	1	1	1
3526	0.763559	1	45	1	1	2	3	1	1	2	1	2	2	1	2	4	4	1	1	1	1
3530	1.01047	1	35	2	1	5	2	2	3	2	1	2	1	2	2	2	1	1	1	1	1
3533	0.763559	1	51	1	1	2	2	3	1	2	1	2	1	1	1	3	1	1	1	1	1
3534	0.964016	1	30	5	1	4	3	3	4	2	1	2	1	1	1	1	4	1	1	1	1
3536	1.01747	1	22	6	1	4	2	3	2	2	1	2	1	1	2	2	1	1	1	1
3541	0.763559	1	47	1	1	2	2	1	2	1	1	2	1	1	1	2	1	1	1	1	1
3549	0.964016	1	27	2	1	2	1	3	3	2	1	2	2	2	4	4	3	3	1	3	1
3550	1.01747	1	22	2	1	2	3	3	3	2	1	2	1	1	2	2	1	1	1	1	1
3558	1.01747	1	23	2	1	2	3	1	2	2	1	2	2	2	2	4	2	1	1	1	1
3565	0.763559	1	45	2	1	2	3	2	2	2	1	2	3	1	2	4	1	1	1	1	1
3566	0.964016	1	27	5	1	2	3	2	2	2	1	2	1	1	2	2	1	3	1	1	1
3569	1.01747	1	21	5	1	2	3	3	4	2	1	2	1	1	1	1	1	1	1	1	1
3575	0.964016	1	25	5	1	5	2	3	3	2	1	2	1	1	2	1	1	1	1	1	1
3578	1.01047	1	40	1	1	2	4	2	2	1	1	2	1	1	2	2	1	1	1	1	1
3579	1.24814	1	28	2	2	2	2	3	3	2	1	2	1	1	1	2	2	1	1	1	1
3580	1.01747	1	24	2	1	2	3	2	2	2	1	2	2	2	2	2	2	1	1	1	1
3583	1.01747	1	23	2	1	3	2	3	3	2	1	2	1	1	1	1	1	1	1	1	1
3588	1.04768	1	53	1	2	5	3	2	1	1	1	2	1	2	2	2	1	1	1	1	1
3589	1.29459	1	35	1	2	3	3	2	2	2	1	2	1	2	2	2	2	2	1	2	2
3595	1.01747	1	24	2	1	2	2	2	3	2	1	2	2	2	2	2	1	1	1	1	1
3597	1.24814	1	31	1	2	2	4	2	2	2	1	2	2	1	1	1	1	1	1	1	1
3600	1.01047	1	37	1	1	4	2	3	3	1	1	2	1	1	2	2	1	1	1	1	1
3601	0.964016	1	27	2	1	3	3	3	3	2	1	2	1	1	2	2	1	1	1	1	1
3607	0.763559	1	50	1	1	3	2	1	1	1	1	2	1	1	2	2	1	1	1	1	1
3611	1.01747	1	23	2	1	3	1	2	2	2	1	2	1	1	1	1	1	1	1	1	1
3613	0.763559	1	45	1	1	5	3	2	2	1	1	2	1	1	2	2	1	1	1	1	1
3622	0.964016	1	26	2	1	4	3	3	2	2	1	2	2	2	4	4	4	1	1	1	1
3626	0.964016	1	31	5	1	4	2	3	2	2	1	2	1	1	4	3	1	1	1	1	1
3627	0.763559	1	48	1	1	5	2	1	1	1	1	2	1	1	2	4	1	1	1	1	1
3634	0.763559	1	49	5	1	4	2	1	2	2	1	2	1	1	2	2	2	1	1	1	1
3635	0.964016	1	33	2	1	2	2	2	1	2	1	2	2	2	1	3	1	1	1	1	1
3637	1.30159	1	22	6	2	2	5	3	3	2	1	2	1	1	1	1	1	1	1	1	1
3639	1.24814	1	27	5	2	4	5	3	3	2	1	2	1	1	2	4	3	1	1	1	1
3645	0.964016	1	26	2	1	4	1	2	2	2	1	2	2	2	2	2	1	1	1	1	1
3646	0.763559	1	49	1	1	5	1	2	2	1	1	2	1	1	2	1	1	1	1	1	1
3648	0.964016	1	26	2	1	5	3	2	4	2	1	2	1	1	2	2	1	1	1	1	1
3649	1.24814	1	31	5	2	5	2	2	2	2	1	2	1	1	1	1	1	1	1	1	1
3654	0.964016	1	27	2	1	3	3	2	2	2	1	2	2	1	4	4	1	1	1	1	1
3656	0.964016	1	33	1	1	2	2	2	4	1	1	2	1	2	2	2	3	1	1	1	1
3661	0.964016	1	30	2	1	2	3	2	2	2	1	2	1	1	2	2	1	1	1	1	1
3665	0.763559	1	47	1	1	5	2	2	2	2	1	2	4	4	4	4	4	2	2	2	1
3670	1.01047	1	37	2	1	2	3	2	2	1		2	4	2	2	1	1	1	1	1	1
3671	1.24814	1	33	2	2	4	4	2	3	1	1	2	1	1	2	2	1	1	1	1	1
3674	0.964016	1	30	1	1	5	2	3	3	1	1	2	1	1	1	1	1	1	1	1	1
3676	0.964016	1	31	1	1	5	2	3	2	1	1	2	1	1	2	2	1	1	1	1	1
3677	0.964016	1	25	5	1	4	2	3	3	2	1	2	1	1	2	1	1	1	1	1	1
3679	0.964016	1	30	5	1	2	3	2	2	2	1	2	2	2	2	2	2	1	1	1	1
3684	1.01047	1	40	2	1	4	3	2	3	1	1	2	1	2	2	2	1	1	1	3	1
3691	0.964016	1	34	1	1	4	2	2	3	1	1	2	1	1	2	1	1	1	1	1	1
3693	1.01747	1	20	2	1	1	4	3	3	2	1	2	1	2	2	2	1	3	1	3	1
3701	0.763559	1	48	1	1	5	2	3	3	1	1	2	1	1	2	1	1	1	1	1	1
3713	1.01047	1	35	2	1	4	3	2	1	1	2	2	1	1	2	2	1	1	1	1	1
3717	0.964016	1	28	2	1	5	2	2	2	1	1	2	1	1	2	2	1	1	1	1	1
3718	0.964016	1	26	5	1	4	2	3	3	2	1	2	1	1	1	1	1	1	1	1	1
3723	0.964016	1	25	1	1	2	3	2	3	1	1	2	1	1	2	2	1	1	1	1	1
3727	0.964016	1	33	2	1	2	4	3	3	1	1	2	1	1	2	2	1	1	1	1	1
3730	1.29459	1	43	5	2	2	3	3	3	2	1	2	2	3	4	4	1	1	1	1	1
3731	0.964016	1	29	2	1	5	4	3	3	2	1	2	3	2	2	2	1	1	1	1	1
3733	1.01047	1	37	2	1	4	2	2	3	1	1	2	1	1	2	1	1	1	1	1	1
3734	0.964016	1	33	2	1	4	3	3	3	1	1	2	1	1	1	4	1	1	1	1	1
3740	0.964016	1	28	2	1	3	2	2	4	2	1	2	2	2	2	2	2	1	1	1	1
3749	1.24814	1	28	5	2	2	3	3	3	2	1	2	1	1	1	2	1	1	1	1	1
3762	1.04768	1	51	1	2	4	4	3	3	2	1	2	1	1	1	1	1	1	1	1	1
3764	1.01047	1	39	1	1	2	2	2	4	1	1	2	1	1	2	2	1	1	1	1	1
3770	1.24814	1	29	5	2	5	5	3	3	2	1	2	1	1	1	1	1	1	1	1	1
3779	1.24814	1	25	5	2	4	4	3	4	2	1	2	2	2	2	2	2	1	1	1	1
3788	1.01047	1	36	1	1	4	4	2	2	1	1	2	1	1	1	3	1	1	1	1	1
3794	0.964016	1	28	1	1	2	4	3	3	1	1	2	1	1	2	4	3	1	1	1	1
3797	1.01747	1	22	5	1	2	3	3	2	2	1	2	2	2	1	3	1	1	1	1	1
3800	0.964016	1	30	5	1	2	3	3	2	2	1	2	4	2	4	4	1	1	1	1	1
3801	0.763559	1	48	1	1	4	1	2	3	1	1	2	1	1	2	4	3	3	1	1	1
3805	0.763559	1	49	6	1	4	2	2	3	1	1	2	2	1	2	1	1	1	1	1	1
3811	0.964016	1	33	2	1	2	1	3	3	1	1	2	1	1	2	2	1	1	1	1	1
3820	0.763559	1	47	1	1	4	2	1	2	1	1	2	1	1	2	2	1	1	1	1	1
3826	1.01047	1	44	1	1	4	1	2	3	1	1	2	1	2	2	1	1	1	1	1	1
3835	0.964016	1	28	2	1	4	2	3	1	2	1	2	1	2	2	2	1	1	1	1	1
3850	0.763559	1	49	1	1	4	2	2	1	1	1	2	1	2	4	4	4	1	1	1	1
3856	1.01047	1	42	2	1	3	4	3	2	1	1	2	1	1	2	3	1	1	1	1	1
3864	0.763559	1	53	1	1	2	2	1	2	2	1	2	2	1	2	2	1	1	1	1	1
3868	1.01047	1	41	2	1	2	3	1	1	1	1	2	1	1	1	1	1	1	1	1	1
3876	1.01047	1	40	2	1	4	2	3	2	1	1	2	1	1	1	1	1	1	1	1	1
3878	1.01047	1	41	2	1	2	2	3	3	1	1	2	1	1	2	2	1	1	1	1	1
3879	1.01047	1	39	1	1	2	3	3	3	2	2	2	2	2	2	2	2	2	1	2	3
3884	0.964016	1	34	2	1	2	2	3	4	1	1	2	1	1	2	2	3	1	1	1	1
3885	0.763559	1	51	1	1	5	2	2	2	1	1	2	2	1	4	4	1	1	1	2	1
3891	0.964016	1	28	1	1	3	3	2	2	2	1	2	1	1	2	2	1	1	1	1	1
3892	0.964016	1	33	2	1	2	3	2	2	1	1	2	1	1				1	1	1	1
3895	1.01047	1	43	2	1	2	3	2	3	1	1	2	1		2	4	1	1	1	1	1
3903	0.964016	1	28	1	1	4	4	3	3	2	1	2	1	2	2	4	1	1	1		1
3908	0.964016	1	26	2	1	2	1	3	2	1	1	2	1	2	2	2	1	1	1	1	1
3922	1.24814	1	28	2	2	2	4	3	2	2	1	2	2	2	2	2	1	1	1	1	1
3924	0.964016	1	25	5	1	3	4	3	3	2	1	2	1	1	2	4	1	1	1	1	1
3931	0.964016	1	34	2	1	2	2	2	1	2	1	2	1	1	2	4	1	1	1	1	1
3933	0.964016	1	32	3	1	3	2	2	2	1	1	2	1	1	2	2	1	1	1	1	1
3934	1.01047	1	38	1	1	4	2	3	1	1	1	2	1	1	4	3	3	2	1	2	1
3943	0.763559	1	47	1	1	2	3	3	1	2	1	2	1	4	4	4	1	1	1	1	1
3946	1.29459	1	36	5	2	2	3	2	2	2	1	2	2	1	2	2	3	1	1	1	1
3968	1.01047	1	38	2	1	3	3	2	2	1	1	2	1	1	1	1	1	1	1	1	1
3979	1.01047	1	39	2	1	3	3	3	3	2	5	2	1	2	2	1	2	1	1	1	1
3981	1.01047	1	41	5	1	2	2	3	1	2	1	2	1	1	2	2	1	1	1	1	1
3987	0.763559	1	45	2	1	4	1	2	3	1	1	2	1	1	2	2	1	1	1	1	1
3990	1.01047	1	35	1	1	4	2	2	2	1	1	2	2	2	2	2	1	1	1	1	1
3992	0.763559	1	54	3	1	3	1	1	1	1	1	2	2	1	2	2	3	1	1	1	1
3995	1.24814	1	33	1	2	2	4	2	2	2	1	2	2	2	2	2	2	1	1	1	1
3998	0.763559	1	54	1	1	4	2	1	1	1	1	2	1	1	1	2	1	1	1	1	1
4001	1.04768	1	51	2	2	5	3	3	3	1	1	2	2	2	2	1	1	1	1	1	1
4011	1.01047	1	38	2	1	2	3	2	2	2	1	2	2	2	2	2	1	1	1	1	1
4013	1.01047	1	35	1	1	2	3	2	3	1	1	2	1	2	2	2	1	2	1	2	1
4023	1.01047	1	41	2	1	4	3	2	1	1	1	2	2	2	1	3	1	2	1	2	1
4030	1.01047	1	44	1	1	2	2	1	2	2	1	2	1	3	2	2	3	1	1	1	1
4031	1.01047	1	43	2	1	3	3	2	1	2	1	2	3	1	2	2	3	1	1	2	1
4032	0.763559	1	50	1	1	3	2	2	2	1	1	2	2	2	2	2	1	1	1	1	1
4033	0.763559	1	48	1	1	4	2	2	3	1	1	2	1	1				1	1	1	1
4044	0.763559	1	51	2	1	2	3	1	2	1	1	2	1	1	4	4	1	1	1	1	1
4045	0.763559	1	53	1	1	2	3	3	1	1	1	2	2	2	2	2	1	1	1	1	1
4055	1.01047	1	36	2	1	2	1	1	1	1	1	2	1	1	1	1	1	1	1	1	1
4060	0.763559	1	49	2	1	2	2	2	1	1	1	2	1	2	2	1	1	1	1	1	1
4062	1.01047	1	40	1	1	4	2	3	3	1	1	2	1	1	1	3	3	1	1	1	1
4073	0.763559	1	53	2	1	2	3	1	1	2	1	2	3	1	3	3	1	1	1	1	1
4075	1.01047	1	40	1	1	2	2	2	2	1	1	2	1	1	4	4	1	1	1	1	1
4081	0.964016	1	34	2	1	3	3	1	4	1	1	2	2	1	2	4	1	1	1	1	1
4082	0.763559	1	47	1	1	3	4	1	1	1	3	2	2	2	2	2	2	1	2	1	1
4089	1.01047	1	38	1	1	4	2	3	3	1	1	2	1	1	2	1	1	1	1	1	1
4093	1.01047	1	44	1	1	2	3	2	2	1	1	2	4	4	4	4	4	2	1	2	1
4098	1.01047	1	38	2	1	2	2	2	3	1	1	2	1	1	2	1	1	1	1	1	1
4104	1.01747	1	24	2	1	4	3	2	2	2	1	2	1	1	2	2	1	1	1	1	1
4106	0.964016	1	34	2	1	2	2	1	1	1	2	2	2	1	2	2	1	1	1	1	1
4112	0.964016	1	26	2	1	2	3	1	2	2	1	2	1	1	2	2	1	1	1	1	1
4115	1.01047	1	40	1	1	2	3	2	3	1	1	2	1	1	2	2	1	1	1	1	1
4126	1.01747	1	20	5	1	1	3	2	3	2	1	2	2	2	2	2	1	1	1	1	1
4127	0.964016	1	27	6	1	1	5	2	4	2	1	2	1	1	3	3	1	1	1	1	1
4132	0.964016	1	26	2	1	1	1	2	2	2	1	2	1	1	2	1	1	1	1	1	1
4137	0.763559	1	52	5	1	1	2	2	2	2	1	2	1	1	2	1	1
4139	1.01747	1	21	5	1	2	3	2	1	2	1	2	4	4	2	2	1	1	1	1	1
4144	1.01747	1	18	5	1	1	2	2	2	2	1	2	1	1	4	4	1	1	1	1	1
4146	0.998253	1	17	5	1	1	2	2	1	2	2	2	1	1	1	1	1	1	1	1	1
4148	1.01747	1	23	2	1	2	3	2	4	2	1	2	2	1	1	2	1	1	1	1	1
4151	0.998253	1	17	5	1	1	3	2	2	2	1	2	2	1	1	1	1	1	1	1	1
4153	1.29459	1	35	2	2	2	5	4	3	1	1	2	3	4	1	1	1	1	2	2	2
4156	1.01747	1	21	5	1	2	3	1	1	2	1	2	2	1	2	2	1	1	1	1	1
4162	1.28237	1	16	5	2	1	3	4	2	2	1	2	1	1	2	1	1	1	1	1	1
4164	0.998253	1	17	5	1	1	2	4	4	2	1	2	1	1	1	1	1	1	1	1	1
4173	0.763559	1	48	1	1	2	3	1	4	1	1	2	2	2	4	4	1	1	1	1	1
4175	1.30159	1	19	2	2	2	3	1	2	2	1	2	2	1	2	2	1	1	1	1	1
4176	0.763559	1	52	1	1	2	3	1	1	1	1	2	1	1	2	2	1	1	1	1	1
4180	0.998253	1	17	5	1	1	2	3	3	2	1	2	1	1	1	2	2	1	1	1	1
4184	1.01747	1	18	5	1	1	2	2	3	2	1	2	2	1	1	1	1	1	1	1	1
4187	1.30159	1	21	5	2	2	3	2	2	2	1	2	2	2	2	1	1	1	1	1	1
4191	0.964016	1	32	5	1	1	5	2	2	2	1	2	2	2	2	4	2	1	1	1	1
4197	1.24814	1	27	5	2	2	4	1	1	2	1	2	1	2	2	4	1	1	1	1	1
4198	0.998253	1	17	5	1	1	3	4	4	2	1	2	1	1	1	1	1	1	1	1	1
4201	1.01047	1	35	1	1	1	4	1	1	1	1	2	2	2	1	1	1	1	1	1	1
4204	1.01047	1	42	2	1	2	3	3	3	1	1	2	1	2	2	2	1	1	1	1	1
4205	1.01747	1	20	5	1	2	2	2	3	2	1	2	1	1	2	1	1	1	1	1	1
4207	0.964016	1	28	2	1	3	3	4	4	1	1	2	1	1	2	2	1	3	1	1	1
4208	1.30159	1	18	5	2	1	3	2	2	2	1	2		1	2		1	1	1	1	1
4211	1.01747	1	20	3	1	2	2	3	3	2	1	2	1	1	2	1	1	1	1	1	1
4220	1.24814	1	25	2	2	1	4	3	3	1	1	2	1	1	1	1	1	1	1	1	1
4221	0.763559	1	53	1	1	4	3	3	3	1	1	2	2	2	2	2	1	1	1	1	1
4223	1.30159	1	18	5	2	2	2	2	2	2	1	2	1	1	4	2	1	1	1	1	1
4225	0.998253	1	17	2	1	1	2	3	3	2	1	2	2	2	2	2	1	1	1	1	1
4229	1.01747	1	23	2	1	2	1	2	3	2	1	2	2	2	4	4	1	1	1	1	1
4230	1.28237	1	17	6	2	1	4	2	2	2	1	2	4	3	4	4	4	1	1	1	1
4232	1.01747	1	20	5	1	2	3	3	4	2	1	2	1	1	1	1	1	1	1	1	1
4236	1.01747	1	18	5	1	1	3	1	1	2	1	2	2	1	2	2	1	1	1	1	1
4238	1.01747	1	24	2	1	5	3	3	2	2	1	2	2	2		1	1	1	1	1	1
4240	0.763559	1	47	1	1	2	5	2	2	1	1	2	1	1	4	4	3	1	1	1	1
4244	0.998253	1	17	2	1	1	3	2	2	2	1	2	1	1				1	1	1	1
4246	1.01747	1	24	2	1	2	3	3	3	2	1	2	1	1	2	2	1	1	1	1	1
4249	0.964016	1	29	5	1	2	3	2	3	2	1	2	1	1	2	1	1	1	1	1	1
4255	1.01747	1	23	5	1	2	3	4	4	2	1	2	1	1	1	4	1	1	1	1	1
4256	0.964016	1	26	2	1	2	3	3	3	2	1	2	2	1	1	1	1	1	1	1	1
4276	1.01747	1	20	5	1	2	4	3	2	2	1	2	1	1	1	1	1	1	1	1	1
4285	1.04768	1	52	1	2	2	4	2	2	1	1	2	2	2	2	1	1	1	1	1	1
4288	0.763559	1	54	5	1	2	3	1	4	2	2	2	1	1	3	3	3	1	1	1	1
4296	1.01747	1	21	5	1	1	3	2	2	2	2	2	1	1	2	2	2	1	1	1	1
4303	1.01747	1	18	5	1	2	3	2	1	2	1	2	1	1	1	1	1	1	1	1	1
4304	0.998253	1	16	5	1	1	3	3	3	2	1	2	1	2	2	2	2	1	1	1	1
4308	1.04768	1	53	4	2	2	3	1	1	1	1	2	2	1	2	2	1	1	1	1	1
4322	1.01047	1	39	3	1	2	3	2	1	1	1	2	1	1	4	4	1	1	1	1	1
4323	1.01047	1	38	1	1	3	4	2	2	1	1	2	1	2	2	2	1	1	1	1	1
4331	1.01047	1	39	5	1	2	5	4	4	2	2	2	2	2	2	2	1	2	1	2	1
4338	1.04768	1	51	3	2	2	4	2	1	1	1	2	1	1	2	2	2	1	1	1	1
4345	0.763559	1	53	3	1	2	4	2	1	2	1	2	2	1				1	1	1	1
4346	0.998253	1	16	5	1	1	2	2	2	2	1	2	1	1	1	1	1	1	1	1	1
4349	0.998253	1	17	5	1	1	3	2	2	2	1	2	1	2	2	1	1	1	1	1	1
4357	1.01047	1	43	5	1	2	3	2	1	2	1	2	1	1	4	4	1	1	1	1	1
4359	1.01047	1	42	5	1	2	5	1	1	2	1	2	2	2	2	2	2	1	1	1	1
4361	1.30159	1	19	2	2	2	3	3	1	2	1	2	1	1	1	1	1	1	1	1	1
4369	1.29459	1	41	5	2	2	3	3	2	2	1	2	2	1	2	2	1	1	1	1	1
4371	0.964016	1	25	2	1	4	1	3	3	2	1	2	1	1	1	1	1	1	1	1	1
4372	1.28237	1	17	6	2	1	3	2	3	2	1	2	1	1	2	2	1	1	1	1	1
4373	0.998253	1	16	5	1	1	2	3	3	2	1	2	1	1	2	1	1	1	1	1	1
4376	0.998253	1	16	5	1	1	2	3	3	2	1	2	2	1	1	1	1	1	1	1	1
4378	1.01747	1	24	5	1	2	3	2	4	2	2	2	1	1	4	4	4	1	1	1	1
4379	1.02	1	19	2	1	2	2	3	3	2	1	2	1	1	3	3	3	1	1	1	1
4381	1.28237	1	16	5	2	1	3	3	2	2	3	2	1	1	1	1	1	1	1	1	1
4383	1.01747	1	20	5	1	2	2	2	1	2	1	2	2	1	2	2	1	1	1	1	1
4389	1.04768	1	45	5	2	2	5	2	4	2	1	2	2	2	1	2	2	1	1	1	1
4390	0.964016	1	27	5	1	2	3	2	2	2	1	2	2	1	2	4	3	1	1	1	1
4392	1.29459	1	39	2	2	1	2	3	2	1	1	2	2	2	2	2	1	1	1	1	1
4393	1.01747	1	19	2	1	2	3	2	1	2	1	2	1	1	2	2	1	1	1	1	1
4397	0.763559	1	50	1	1	2	3	1	1	2	1	2	1	1	3	3	3	1	1	1	1
4399	1.01747	1	19	2	1	2	2	3	2	2	1	2	2	2	2	2	1	1	1	1	1
4400	1.01747	1	22	1	1	2	3	2	3	1	1	2	1	1	1	1	1	1	1	1	1
4402	1.01747	1	21	2	1	2	4	3	3	2	1	2	2	1	4	3	1	1	1	1	1
4403	1.01747	1	24	5	1	4	3	3	1	2	1	2	2	1	2	2	1	1	1	1	1
4405	0.998253	1	17	5	1	1	2	3	4	2	1	2	1	1	2	2	2	1	1	1	1
4406	1.30159	1	20	5	2	2	4	3	3	2	1	2	2	1	2	2	2	1	1	1	1
4408	0.998253	1	16	2	1	1	3	1	1	2	1	2	2	2	2	2	2	1	1	1	1
4409	1.01047	1	42	2	1	1	3	2	1	1	1	2	1	1	2	4	1	1	1	1	1
4414	0.964016	1	27	1	1	1	3	2	4	2	1	2	1	1	1	4	1	1	2	1	1
4422	1.01747	1	19	2	1	1	4	2	2	2	1	2	2	2	2	2	1	1	1	1	1
4426	1.01747	1	19	2	1	2	3	2	2	2	1	2	2	1	1	2	4	1	1	1	1
4434	1.01747	1	24	5	1	2	3	2	4	2	1	2	2	2	1	1	1	1	1	1	1
4435	1.28237	1	17	6	2	1	4	1	2	2	1	2	2	2	2	2	1	1	1	1	1
4436	1.24814	1	30	5	2	1	5	2	3	2	1	2	2	2	1	2	2	2	2	1	1
4442	1.01747	1	20	5	1	2	3	3	3	2	1	2	1	1	2	2	1	1	1	1	1
4448	1.01747	1	18	5	1	1	2	3	3	2	1	2	1	1	2	2	2	1	1	1	1
4450	1.01747	1	22	5	1	1	3	2	3	2	1	2	1	1	2	2	1	1	1	1	1
4464	1.01747	1	19	5	1	2	2	3	3	2	1	2	1	1	2	2	1	1	1	1	1
4469	0.964016	1	29	5	1	5	5	3	2	2	1	2	2	2	2	2	1	1	1	1	1
4470	0.763559	1	50	1	1	4	4	2	3	1	1	2	1	1	1	1	1	1	1	1	1
4475	1.04768	1	50	1	2	2	2	2	2	1	1	2	1	1	2	3	1	1	1	1	1
4482	1.04768	1	55	4	2	2	3	2	2	1	1	2	2	2	4	4	4	1	1	1	1
4483	0.763559	1	54	1	1	2	4	2	1	1	1	2	1	1	4	4	1	1	1	1	1
4486	0.964016	1	25	5	1	2	4	1	2	2	1	2	1	1	1	1	1	1	1	1	1
4488	0.763559	1	53	5	1	2	3	1	1	2	1	2	1	1	2	4	1	1	1	1	1
4502	0.763559	1	45	3	1	2	4	2	2	2	1	2	2	4	2	4	4	1	1	1	1
4503	1.01747	1	21	5	1	2	4	2	3	2	1	2	3	3	2	1	3	1	1	1	1
4506	1.01747	1	23	5	1	2	2	3	3	2	2	2	1	1	4	2	1	1	1	1	1
1	1.56	2	31	1	1	4	3	3	3	1	1	1	1	1	1	1	1	1	1	1	1
3	0.7	2	22	2	1	2	2	2	2	2	1	1	1	1	1	1	1	1	1	1	1
6	1.7	2	37	2	1	3	2	2	2	1	1	1	1	1	1	1	1	1	1	1	1
10	0.7	2	22	2	1	2	2	3	3	2	1	1	1	1	1	1	1	1	1	1	1
11	1.7	2	40	1	1	3	3	2	2	1	1	1	1	1	4	4	1	1	1	1	1
12	0.7	2	24	2	1	2	3	2	2	1	1	1	1	1	2	2	1	1	1	1	1
14	0.7	2	23	2	1	2	2	2	2	2	1	1	1	1	1	1	1	1	1	1	1
15	1.7	2	36	1	1	3	3	2	2	1	1	1	1	1	1	1	1	4	1	3	1
19	0.14	2	17	2	1	1	2	2	2	2	1	1	1	1	2	1	1	1	1	1	1
20	0.14	2	17	5	1	1	1	3	2	2	2	1	1	1	1	1	1	1	1	1	1
21	0.7	2	24	2	1	4	2	3	3	2	1	1	1	1	1	1	1	1	1	1	1
22	0.14	2	16	5	1	1	4	2	2	2	1	1	1	2	1	1	1	1	1	1	1
24	1.7	2	36	2	1	2	2	2	2	2	1	1	1	1	1	1	1	1	1	1	1
27	1.56	2	33	5	1	3	2	2	2	2	1	1	1	1	1	1	1	2	1	1	1
29	0.7	2	19	5	1	2	5	2	2	2	1	1	3	1	3	3	1	1	1	1	1
30	0.7	2	18	5	1	1	1	2	2	2	1	1	1	1	1	1	1	1	1	1	1
31	0.14	2	17	5	1	1	3	2	2	2	1	1	1	1	1	1	1	1	1	1	1
32	1.56	2	27	2	1	2	2	3	2	2	1	1	1	1	1	1	1	1	1	1	1
33	0.14	2	17	5	1	1	3	2	2	2	3	1	1	1	2	1	1	1	1	1	1
34	1.56	2	32	1	1	5	3	2	3	1	1	1	1	1	1	1	1	1	1	1	1
35	0.14	2	17	5	1	1	2	3	2	2	1	1	1	1	2	2	1	1	1	1	1
36	1.7	2	39	2	1	4	1	2	2	1	1	1	1	1	3	3	1	1	1	1	1
37	0.7	2	23	5	1	3	2	3	3	2	1	1	1	1	1	1	1	1	1	1	1
38	1.7	2	36	5	1	4	2	3	3	2	1	1	1	1	1	1	1	1	1	1	1
39	0.14	2	17	5	1	1	3	2	3	2	2	1	1	1	1	2	1	1	1	1	1
40	0.14	2	16	5	1	1	2	3	2	2	1	1	2	1	1	1	1	1	1	1	1
41	0.7	2	19	2	1	1	3	2	1	1	1	1	1	1	2	1	1	2	1	3	1
42	1.7	2	44	2	1	2	3	2	2	1	1	1	1	1	1	1	1	1	1	1	1
43	0.7	2	21	5	1	2	1	2	2	2	1	1	1	1	1	1	1	1	1	1	1
44	1.7	2	37	1	1	2	3	2	2	1	1	1	1	1	1	1	1	1	1	1	1
45	1.7	2	43	2	1	4	3	1	1	2	1	1	1	2	1	1	1	1	1	1	1
47	1.7	2	37	2	1	2	3	1	1	1	1	1	1	1	1	1	1	1	1	1	1
50	1.56	2	30	2	1	2	2	2	2	1	1	1	1	1	1	1	1	1	1	1	1
51	0.14	2	16	5	1	1	3	3	2	2	1	1	1	1	1	1	1	1	1	1	1
52	1.7	2	40	1	1	3	2	2	2	1	1	1	1	2	4	4	1	1	1	1	1
53	1.56	2	25	2	1	1	3	1	4	1	1	1	3	1	3	3	1	1	1	2	1
58	0.14	2	16	5	1	1	2	3	3	2	2	1	1	1	1	2	1	1	1	1	1
59	1.7	2	39	1	1	5	2	3	3	1	1	1	1	1	1	1	1	1	1	1	1
60	0.14	2	17	5	1	1	3	3	3	2	1	1	1	1	1	1	1	1	1	1	1
63	2.6	2	25	1	2	2	4	2	2	1	1	1	3	1	3	3	1	1	1	1	1
65	1.56	2	30	6	1	3	2	2	2	2	1	1	1	1	1	1	1	1	1	1	1
66	2.6	2	33	1	2	3	3	2	3	1	1	1	1	1	1	1	1	1	1	1	1
67	0.7	2	18	5	1	1	3	2	2	2	1	1	1	1	2	1	2	1	1	1	1
69	0.19	2	17	5	2	1	3	2	2	2	1	1	1	1	2	1	1	1	1	1	1
70	1.56	2	27	2	1	3	3	3	4	2	1	1	1	1	1	2	1	1	1	1	1
71	1.56	2	25	2	1	1	2	2	2	1	2	1	1	1	1	1	1	1	1	1	1
72	2.6	2	34	2	2	5	2	2	4	2	1	1	1	1	1	1	3	1	2	1	2
73	1.56	2	29	2	1	3	2	2	2	1	1	1	1	1	1	1	1	1	1	1	1
74	1.56	2	33	5	1	2	3	2	1	1	1	1	1	1	1	1	1	1	1	1	1
75	1.7	2	40	5	1	2	2	2	2	2	1	1	1	1	1	1	1	1	1	1	1
79	1.56	2	28	2	1	4	2	3	2	1	1	1	1	2	1	1	1	1	1	1	1
81	1.56	2	28	2	1	5	2	3	3	2	1	1	1	1	1	1	1	1	1	1	1
82	1.7	2	42	2	1	4	2	2	2	2	1	1	1	1	1	1	1	1	1	1	1
83	0.14	2	17	5	1	1	3	2	2	2	1	1	3	1	1	3	3	3	1	3	1
84	1.56	2	33	1	1	3	2	2	2	1	1	1	1	1	1	1	1	1	1	1	1
85	1.7	2	43	1	1	2	3	2	2	1	1	1	2	1	1	1	1	1	1	1	1
88	1.56	2	30	2	1	4	2	3	3	1	1	1	1	1	1	1	1	1	1	1	1
89	0.14	2	17	5	1	1	3	2	2	2	1	1	1	2	1	1	1	1	1	1	1
90	0.14	2	16	5	1	1	1	3	2	2	2	1	1	1	2	2	1	1	1	1	1
93	1.7	2	39	1	1	3	3	2	2	1	1	1	1	1	1	1	1	1	1	2	1
94	0.14	2	17	5	1	1	3	2	4	2	1	1	2	1	2	2	1	1	1	1	1
96	0.14	2	17	5	1	1	3	2	2	2	1	1	1	2	2	2	2	2	1	1	1
97	0.7	2	23	2	1	2	2	4	4	2	1	1	1	1	1	1	1	1	1	1	1
98	0.7	2	22	2	1	2	3	2	2	2	1	1	1	1	1	1	1	1	1	1	1
100	1.56	2	27	1	1	2	3	3	1	1	1	1	1	1	2	2	1	1	1	1	1
101	1.7	2	36	1	1	2	3	2	2	1	1	1	1	1	1	1	1	2	1	2	2
102	1.56	2	33	1	1	5	3	2	3	1	2	1	1	1	1	1	1	1	1	1	1
104	0.14	2	17	2	1	1		2	2	2	2	1		2	2	2	1	1	1	1	1
105	1.56	2	29	2	1	5	2	3	3	1	1	1	1	1	1	1	1	1	1	1	1
106	1.7	2	43	1	1	3	3	2	2	1	1	1	1	1	1	1	1	1	1	1	1
107	0.7	2	20	2	1	2	3	2	2	2	1	1	1	1	2	1	1	1	1	1	1
108	0.14	2	17	2	1	1	3	3	2	2	1	1	1	1	1	1	1	1	1	1	1
109	0.7	2	18	5	1	1	3	2	2	2	1	1	1	1	1	1	1	1	1	1	1
110	1.7	2	44	1	1	2	3	4	4	1	1	1	1	1	1	1	1	1	1	1	1
112	0.7	2	21	2	1	2	3	3	3	2	1	1	1	1	2	1	1	2	1	1	1
113	0.7	2	23	5	1	2	3	3	3	2	1	1	1	1	1	1	1	3	1	1	1
114	1.7	2	35	1	1	4	1	3	3	2	1	1	1	1	2	1	1	1	1	1	1
116	0.14	2	17	5	1	1	2	2	2	2	1	1	1	1	1	1	1	1	1	1	1
117	0.7	2	18	2	1	1	3	2	2	2	1	1	1	1	1	1	1	1	1	1	1
119	0.14	2	17	2	1	1	2	2	1	2	1	1	1	1	2	1	1	1	1	1	1
121	1.56	2	31	2	1	2	3	2	4	1	1	1	3	1	3	3	3	2	1	1	1
123	1.7	2	36	5	1	4	2	3	3	1	1	1	1	1	1	1	1	1	1	1	1
125	0.14	2	17	5	1	1	2	3	3	2	1	1	1	1	1	1	1	1	1	1	1
127	1.56	2	29	2	1	3	2	2	2	1	1	1	1	1	1	1	1	3	1	1	1
129	0.14	2	17	2	1	1	3	1	4	2	1	1	3	1	3	1	1	1	1	1	1
135	1.56	2	34	1	1	1	3	1	2	1	1	1	1	1	1	1	1	1	1	1	1
136	0.7	2	24	2	1	3	3	3	2	2	1	1	1	1	1	1	1	1	1	1	1
138	0.7	2	21	2	1	2	3	3	3	2	1	1	1	1	1	1	1	1	1	1	1
140	0.7	2	20	5	1	2	3	2	2	2	1	1	1	1	1	1	1	1	1	1	1
141	0.14	2	17	5	1	1	3	3	3	2	1	1	1	1	1	1	1	1	1	1	1
142	0.14	2	17	5	1	1	2	2	2	2	1	1	1	1	1	1	1	1	1	1	1
143	1.7	2	43	4	1	2	3	2	2	1	1	1	1	1	1	1	2	1	1	1	1
145	0.14	2	16	5	1	1	3	3	2	2	1	1	1	1	1	1	1	1	1	1	1
146	1.56	2	31	2	1	2	3	3	2	1	1	1	1	1	1	2	1	1	1	1	1
147	1.56	2	34	2	1	2	3	2	2	2	1	1	1	1	2	1	1	3	1	1	1
148	1.56	2	33	1	1	2	3	2	2	1	1	1	1	1	1	1	1	1	1	1	1
149	0.7	2	22	5	1	3	2	3	2	2	1	1	1	1	1	1	1	1	1	1	1
152	0.7	2	18	5	1	1	3	1	2	2	1	1	1	1	1	1	1	1	1	1	1
153	0.14	2	16	5	1	1	3	3	2	2	3	1	1	1	1	1	1	1	1	1	1
154	0.7	2	23	5	1	1	3	1	1	2	1	1	3	1	3	1	1	1	1	1	1
155	0.7	2	24	5	1	2	2	2	2	2	2	1	1	1	1	1	1	1	1	2	1
156	1.7	2	41	1	1	4		3	3	1	1	1	1	1	1	1	1	1	1	1	1
158	0.14	2	17	2	1	1	2	2	2	2	2	1	1	1	2	1	1	2	1	2	2
159	0.7	2	20	5	1	2	3	3	2	2	1	1	4	4	3	3	1	1	1	1	1
160	0.14	2	17	5	1	1	3	3	2	2	1	1	1	1	1	2	1	2	1	2	1
163	1.7	2	44	1	1	4	1	2	3	1	1	1	1	1	1	1	3	1	1	1	1
166	0.7	2	23	5	1	2	2	2	2	2	1	1	1	1	1	1	1	1	1	1	1
167	1.7	2	35	2	1	2	2	2	2	1	1	1	1	1	1	1	1	1	1	1	1
168	0.7	2	24	2	1	2	2	2	3	2	1	1	1	1	1	1	1	2	1	1	1
169	0.7	2	23	2	1	4	4	2	3	2	1	1	1	1	2	2	1	1	1	1	1
170	0.14	2	17	5	1	1	2	3	4	2	2	1	1	1	1	1	1	1	1	1	1
171	1.56	2	26	2	1	4	2	3	3	1	1	1	1	1	2	2	1	1	1	1	1
172	1.7	2	44	2	1	4	2	3	2	1	1	1	1	1	1	1	1	1	1	3	1
173	0.7	2	24	2	1	4	2	2	2	2	1	1	1	1	1	1	1	1	3	1	1
175	0.7	2	24	2	1	2	4	2	2	2	1	1	1	1	1	1	1	1	1	1	1
176	1.7	2	44	1	1	4	3	1	1	1	1	1	2	1	1	1	1	1	1	1	1
178	1.56	2	33	5	1	2	3	2	2	2	1	1	1	1
180	1.56	2	33	2	1	4	2	3	2	1	1	1	1	1	1	1	1	1	1	1	1
182	0.14	2	17	5	1	1	3	3	1	2	1	1	1	1	1	1	1	1	1	1	1
184	0.14	2	16	2	1	1	3	2	2	2	1	1	1	1	1	1	1	1	1	1	1
185	0.14	2	17	5	1	1	3	3	2	2	1	1	1	1	2	1	1	1	1	1	1
187	1.56	2	29	2	1	5	3	1	2	2	1	1	1	1	1	3	1	1	1	2	1
191	1.7	2	43	2	1	2	2	2	4	1	1	1	1	2	1	1	1	1	1	1	1
192	0.7	2	18	5	1	1	4	2	2	2	1	1	1	1	2	1	1	1	1	1	1
193	0.14	2	17	5	1	1	2	2	3	2	1	1	1	1	1	1	1	1	1	1	1
194	0.7	2	20	5	1	2	3	2	2	2	2	1	1	1	2	1	1	1	1	1	1
195	0.7	2	24	2	1	2	2	2	2	2	1	1	1	1	1	1	1	1	1	1	1
196	1.56	2	27	2	1	2	3	2	4	2	1	1	1	1	2	2	1	1	1	1	1
200	0.7	2	18	2	1	1	3	3	2	2	1	1	1	1	3	1	1	1	1	1	1
201	0.7	2	22	2	1	2	3	2	3	2	1	1	1	2	1	1	1	1	1	1	1
202	1.56	2	26	5	1	2	3	3	4	2	1	1	4	1	4	1	1	1	1	1	1
203	1.56	2	26	2	1	3	2	3	3	2	1	1	1	1	1	1	1	1	1	1	1
204	1.56	2	34	1	1	3	2	2	3	1	1	1	1	1	1	1	1	1	1	1	1
206	1.56	2	27	2	1	3	2	3	3	1	1	1	1	1	3	1	1	1	1	1	1
207	0.7	2	19	5	1	1	2	2	3	2	2	1	1	1	1	1	1	1	1	1	1
209	0.7	2	18	2	1	1	3	2	2	2	1	1	1	1	1	1	1	1	1	1	1
210	1.56	2	30	2	1	2	2	2	2	1	1	1	1	1	2	1	1	1	1	1	1
211	1.56	2	29	2	1	3	3	2	2	2	1	1	1	1	1	1	1	1	1	1	1
212	1.56	2	26	1	1	2	3	2	1	1	1	1	1	1	1	1	1	1	1	1	1
213	0.14	2	16	5	1	1	4	3	3	2	2	1	2	1	2	2	1	2	1	2	2
214	1.56	2	30	2	1	5	3	3	1	1	1	1	1	1	1	1	1	1	1	1	1
215	1.56	2	27	6	1	4	2	2	3	2	5	1	3	1	1	1	1	3	1	1	3
216	0.14	2	17	5	1	1	1	3	2	2	1	1	1	1	1	1	1	1	1	1	1
217	0.14	2	17	5	1	1	2	3	3	2	2	1	2	1	2	2	1	2	1	1	1
222	1.56	2	27	2	1	3	3	2	2	2	1	1	1	1	1	1	1	1	1	1	1
223	1.7	2	35	2	1	4	2	2	3	1	1	1	1	1	2	2	1	1	1	1	1
224	1.7	2	40	1	1	5	3	3	3	1	1	1	1	1	4	3	1	1	1	1	1
225	1.56	2	34	2	1	5	3	3	2	1	1	1	1	1	1	1	1	1	1	1	1
227	0.14	2	16	2	1	1	2	3	3	2	1	1	1	1	2	1	2	1	1	1	1
230	0.7	2	18	5	1	1	3	3	3	2	1	1	1	1	1	1	1	1	1	1	1
231	0.7	2	19	2	1	2	4	2	3	2	1	1	1	1	1	1	1	1	1	1	1
232	0.7	2	18	2	1	1	2	3	3	2	1	1	1	1	2	1	1	1	1	1	1
233	0.7	2	24	2	1	2	1	3	2	2	1	1	1	1	2	1	1	1	1	1	1
234	0.7	2	23	5	1	2	5	2	2	2	2	1	1	2	2	1	2	1	1	1	1
237	1.56	2	31	2	1	4	2	2	2	1	1	1	1	1	1	1	1	1	1	1	1
238	0.14	2	16	5	1	1	1	3	3	2	1	1	1	1	1	1	1	1	1	1	1
240	1.7	2	35	1	1	2	2	2	1	1	1	1	1	1	1	1	1	1	1	1	1
241	1.56	2	29	5	1	5	3	3	2	2	1	1	1	1	3	1	1	1	1	1	1
242	0.7	2	20	2	1	2	3	2	3	2	1	1	1	1	1	1	1	1	1	1	1
243	1.56	2	33	2	1	3	1	3	3	1	1	1	1	1	1	1	1	2	1	2	1
244	1.7	2	43	1	1	2	3	1	3	1	1	1	1	1		3		1	1	1	1
246	0.14	2	17	5	1	1	3	2	2	2	3	1	1	1	1	1	1	1	1	1	1
249	0.7	2	18	5	1	1	2	3	2	2	1	1	1	1	1	1	1	1	1	1	1
250	0.7	2	20	5	1	1	2	2	1	2	1	1	1	1	1	1	1	1	1	1	1
251	0.7	2	18	5	1	1	2	3	2	2	1	1	1	1	1	1	1	1	1	1	1
252	1.7	2	43	1	1	2	3	2	2	1	1	1	1	1	1	1	3	1	1	1	1
253	0.14	2	17	5	1	1	3	3	2	2	1	1	1	1	2	2	1	1	1	1	1
254	1.7	2	44	1	1	2	3	3	3	1	1	1	1	1	1	2	1	2	1	1	1
255	1.56	2	26	2	1	4	2	2	2	1	1	1	1	1	1	1	1	1	1	1	1
256	0.7	2	20	5	1	2	2	3	2	2	1	1	1	1	1	1	1	1	1	1	1
257	0.7	2	20	5	1	2	2	2	3	2	2	1	1	1	1	1	1	1	1	1	1
258	1.56	2	34	1	1	5	2	3	2	1	1	1	1	1	1	1	1	1	1	1	1
259	0.7	2	22	5	1	2	2	2	4	2	1	1	1	1	1	1	1	1	1	1	1
261	1.7	2	37	5	1	3	2	2	2	2	1	1	1	1	2	2	1	1	1	1	1
262	0.7	2	23	2	1	1	1	2	3	1	1	1	1	1	3	1	1	3	1	3	3
263	0.14	2	17	5	1	1	2	2		2	1	1	1	1	1	1	1	1	1	1	1
265	1.7	2	42	2	1	2	3	2	2	1	1	1	1	1	3	1	1	1	1	1	1
267	1.7	2	41	1	1	3	2	2	2	1	1	1	1	1	1	1	1	1	1	1	1
268	1.56	2	25	2	1	5	3	2	4	2	1	1	1	1	1	1	1	1	1	1	1
272	0.7	2	24	5	1	1	2	2	2	2	1	1	1	1	4	1	1	1	1	1	1
273	0.7	2	20	2	1	2	2	2	3	2	1	1	1	1	1	1	1	1	1	1	1
274	0.7	2	18	2	1	1	3	2	2	2	1	1	1	1	1	1	1	1	1	1	1
276	1.7	2	38	1	1	4	2	2	2	1	1	1	1	1	3	1	1	1	1	1	1
277	1.7	2	42	1	1	4	3	2	1	1	1	1	1	1	1	1	1		3	3
278	0.7	2	21	2	1	2	3	3	2	2	1	1	1	1	2	1	1	1	1	1	1
279	0.7	2	22	2	1	4	3	2	1	2	1	1	1	1	1	1	2	1	1	1	1
280	1.56	2	28	2	1	2	3	2	2	1	1	1	1	1	1	1	1	1	1	1	1
281	0.7	2	18	5	1	1	3	3	3	2	1	1	1	1	2	1	1	1	1	1	1
282	0.14	2	17	2	1	1	3	2	2	2	1	1	1	1	2	1	1	1	1	2	1
283	1.7	2	41	1	1	4	3	2	3	1	1	1	1	1	1	1	1	1	1	1	1
284	0.14	2	17	5	1	1	1	3	2	2	1	1	1	1	1	1	1	1	1	1	1
285	0.14	2	16	2	1	1	3	2	2	2	1	1	2	1	2	1	1	1	1	1	1
286	1.56	2	32	1	1	2	3	4	4	1	1	1	1	1	1	1	1	1	1	1	1
287	0.7	2	19	5	1	2	2	3	3	2	1	1	1	1	2	1	1	1	1	1	1
288	1.7	2	36	1	1	5	2	3	3	1	1	1	1	1	1	1	1	1	1	1	1
289	1.56	2	28	1	1	3	3	1	4	1	1	1	1	1	1	1	1	1	1	1	1
290	0.7	2	18	2	1	1	2	2	2	2	1	1	1	1	1	1	1	1	1	1	1
291	0.14	2	16	5	1	1	3	2	2	2	1	1	1	1	2	2	1	1	1	1	1
292	0.7	2	22	2	1	2	2	2	2	1	1	1	1	1	2	2	1	1	1	1	1
293	0.14	2	17	5	1	1	2	3	4	2	1	1	1	1	1	1	1	1	1	1	1
294	1.7	2	43	1	1	5	2	3	3	1	1	1	1	1	1	1	1	1	1	1	1
297	0.7	2	19	5	1	1	2	3	3	2	1	1	2	1	1	1	1	1	1	1	1
298	0.14	2	17	5	1	1	2	3	2	2	1	1	1	1	1	1	1	1	1	1	1
299	0.14	2	17	5	1	1	3	3	3	2	1	1	1	1	2	1	1	1	1	1	1
301	1.7	2	36	1	1	2	2	4	1	1	2	1	1	1	1	1	2	2	2	2	2
303	0.7	2	18	2	1	1	2	3	2	2	1	1	1	1	1	1	1	1	1	1	1
304	1.08	2	18	2	2	1	2	3	3	2	1	1	1	3	1	1	3	1	1	1	1
305	0.14	2	17	5	1	1	1	2	2	2	1	1	1	1	1	1	1	1	1	1	1
306	1.56	2	28	1	1	2	3	1	4	1	1	1	1	1	1	2	1	1	1	1	1
307	0.7	2	24	5	1	2	3	2	2	2	1	1	1	1	1	1	1	1	1	1	1
308	0.14	2	17	5	1	1	2	2	4	2	3	1	1	1	1	2	1	1	1	1	1
309	1.56	2	33	1	1	3	2	2	2	1	1	1	1	1	1	1	1	1	1	1	1
310	0.7	2	22	2	1	4	2	3	3	2	2	1	1	1	1	1	1	3	1	1	1
311	0.7	2	22	5	1	2	3	2	2	2	1	1	1	1	1	2	1	1	1	1	1
312	1.7	2	39	2	1	3	3	1	3	1	1	1	1	1	1	1	1	1	1	1	1
314	1.7	2	40	1	1	5	4	2	3	1	1	1	1	1	1	1	1	1	1	2	1
316	1.7	2	43	1	1	2	3	1	1	1	1	1	1	1	2	1	1	1	1	1	1
317	0.7	2	23	5	1	4	3	3	2	2	1	1	1	1	1	1	1	1	1	1	1
320	1.56	2	25	3	1	2	3	3	3	2	1	1	1	1	1	1	1	1	1	1	1
321	0.14	2	17	2	1	1	3	3	2	2	2	1	1	1	2	1	1	1	1	1	1
326	0.7	2	18	2	1	1	3	3	3	2	1	1	2	1	1	1	1	1	1	1	1
327	0.7	2	21	2	1	2	3	2	2	1	1	1	3	1	1	1	1	1	1	1	1
328	0.7	2	21	2	1	2	2	1	4	2	1	1	1	1	1	1	1	1	1	1	1
330	0.7	2	18	5	1	1	1	3	3	2	1	1	1	1	1	1	1	1	1	1	1
331	1.56	2	28	2	1	2	2	3	3	2	2	1	1	1	1	1	1	1	1	1	1
332	0.7	2	22	2	1	2	3	2	4	2	1	1	1	1	2	2	1	1	1	1	1
333	1.56	2	25	2	1	1	2	2	2	2	2	1	1	1	2	3	1	3	1	1	1
335	0.14	2	17	5	1	1	2	3	3	2	1	1	1	1	1	1	1	1	1	1	1
337	1.56	2	29	2	1	5	3	2	2	2	1	1	1	1	1	1	1	1	1	1	1
338	1.7	2	35	1	1	2	3	2	2	1	1	1	1	1	2	1	1	1	1	1	1
339	0.7	2	18	5	1	1	2	3	3	2	1	1	1	1	1	1	1	1	1	1	1
340	1.56	2	33	1	1	3	2	2	2	1	1	1	2	1	2	1	1	1	1	1	1
342	0.7	2	22	2	1	2	3	2	2	2	1	1	3	1	4	1	1	1	1	1	1
343	0.7	2	18	5	1	1	2	3	3	2	4	1	1	1	1	1	1	1	1	1	1
345	0.7	2	20	5	1	2	3	2	4	2	1	1	1	1	1	1	1	1	1	1	1
346	1.56	2	30	2	1	2	3	2	2	1	1	1	1	1	3	3	3	3	1	1	1
349	0.14	2	17	5	1	1	4	3	2	2	1	1	1	1	1	1	1	1	1	1	1
350	1.7	2	35	1	1	4	2	2	2	1	1	1	1	1	1	1	1	1	1	1	1
351	0.14	2	17	2	1	1	2	2	2	2	1	1	1	1	1	1	1	1	1	1	1
352	0.7	2	18	5	1	1	2	3	2	2	1	1	1	1	2	1	1	1	1	1	1
353	0.7	2	23	2	1	2	2	2	3	2	1	1	2	1	2	1	1	1	1	1	1
354	1.7	2	40	3	1	5	3	1	3	1	1	1	1	1	1	3	1	1	1	1	1
355	0.14	2	17	5	1	1		3	2	2	1	1	1	1	1	1	1	1	1	1	1
356	1.56	2	31	2	1	2	3	2	2	1	1	1	1	1	1	1	1	1	1	1	1
357	1.56	2	30	1	1	5	1	3	2	1	1	1	1	1	1	1	1	1	1	1	1
358	0.7	2	18	2	1	1	2	2	2	2	1	1	1	1	1	1	1	1	1	1	1
359	0.14	2	16	5	1	1	2	3	3	2	1	1	1	1	1	1	1	1	1	1	1
360	0.14	2	17	5	1	1	2	3	2	2	3	1	2	1	1	1	1	1	1	1	1
361	0.19	2	16	5	2	1	2	3	3	2	2	1	1	1	1	1	1	1	1	1	1
362	0.7	2	18	2	1	2	3	2	2	2	1	1	1	1	2	1	1	1	1	1	1
363	0.14	2	17	5	1	1	3	1	2	2	2	1	1	1	1	1	1	1	1	1	1
366	1.7	2	42	1	1	3	3	2	3	1	1	1	1	1	1	1	1	1	1	1	1
367	1.7	2	40	2	1	4	2	2	2	1	1	1	1	1	1	1	1	1	1	1	1
368	1.7	2	38	6	1	3	2	2	2	1	1	1	1	1	1	1	1	1	1	1	1
369	0.7	2	18	3	1	1	3	3	3	2	1	1	1	1	1	1	1	1	1	1	1
370	0.7	2	19	5	1	2	2	3	2	2	2	1	1	1	2	1	1	1	1	1	1
372	0.14	2	16	5	1	1	3	3	2	2	2	1	1	1	1	1	1	1	1	1	1
373	0.14	2	16	5	1	1	3	2	2	2	2	1	2	1	2	2	1	2	1	1	1
375	0.14	2	17	5	1	1	2	1	2	2	1	1	1	2	1	2	1	1	1	1	1
377	0.14	2	17	2	1	1	2	3	3	2	1	1	1	1	1	1	1	1	1	1	1
379	0.14	2	17	5	1	1	3	2	3	2	1	1	1	1	1	1	1	1	1	1	1
380	1.56	2	30	2	1	2	3	2	2	1	2	1	1	1	1	1	1	2	1	1	1
381	0.7	2	22	2	1	3	3	2	2	2	2	1	1	1	1	1	1	1	1	1	1
383	1.7	2	44	1	1	5	2	3	3	1	1	1	3	1	1	1	1	1	1	1	1
386	0.7	2	18	5	1	1	2	2	2	2	1	1	1	1	1	1	1	1	1	1	1
388	0.14	2	17	5	1	1	2	2	1	2	1	1	1	1	1	1	1	1	1	1	1
389	0.14	2	17	2	1	1	2	2	2	2	1	1	1	1	1	1	1	1	1	1	1
391	0.7	2	18	2	1	1	3	2	2	1	1	1	3	1	1	1	1	1	1	1	1
394	0.7	2	18	5	1	1	3	2	3	2	1	1	1	1	1	1	1	1	1	1	1
395	1.56	2	31	1	1	2	2	3	1	1	1	1	1	1	1	3	1	1	1	1	1
396	1.7	2	41	2	1	3	3	3	1	1	1	1	1	1	2	1	1	1	1	1	1
397	1.56	2	28	1	1	5	2	3	3	1	1	1	1	1	1	1	1	1	1	1	1
399	0.7	2	21	5	1	2	3	2	2	2	2	1	1	1	1	1	1	1	1	1	1
402	0.14	2	17	5	1	1	1	3	3	2	1	1	1	1	2	2	1	1	1	1	1
403	0.14	2	16	2	1	1	3	1	4	2	1	1	1	1	1	1	1	1	1	1	1
404	0.7	2	19	5	1	1	3	2	2	2	1	1	1	1	2	2	1	3	1	1	1
408	1.56	2	34	2	1	2	2	2	2	1	1	1	1	1	1	1	1	1	1	1	1
409	1.56	2	25	2	1	2	2	2	2	1	1	1	1	1	1	1	1	1	1	1	1
412	1.7	2	43	1	1	4	2	2	2	1	1	1	1	1	1	1	1	1	1	1	1
413	0.7	2	24	2	1	2	3	3	3	1	1	1	1	1	2	1	1	1	1	1	1
414	1.56	2	25	3	1	4	2	2	2	2	1	1	1	1	1	1	3	1	1	1	1
416	0.7	2	21	2	1	2	2	3	2	2	1	1	1	1	1	1	1	1	1	1	1
419	0.7	2	22	5	1	2	2	3	2	2	1	1	1	1	2	1	1	1	1	1	1
420	1.7	2	37	5	1	5	2	1	2	2	1	1	1	1	1	1	1	1	1	1	1
423	0.7	2	19	2	1	1	3	3	3	2	2	1	1	1	2	2	1	1	1	1	1
425	0.7	2	24	3	1	2	1	2	3	1	1	1	1	1	1	1	1	1	1	1	1
426	0.14	2	16		1	1	2	2	2	2	1	1	1	2	1	1	1	1	1	1	1
427	0.7	2	18	5	1	1	1	3	2	2	1	1	1	1	1	1	1	1	1	1	1
430	1.56	2	26	2	1	4	3	3	3	2	1	1	1	1	1	1	1	1	1	1	1
431	1.56	2	29	2	1	2	2	2	1	1	1	1	1	1	1	1	1	1	1	1	1
432	0.7	2	18	5	1	1	3	2	2	2	1	1	1	1	1	1	1	1	1	1	1
433	0.7	2	19	5	1	1	3	3	4	2	1	1	1	1	1	2	1	1	1	1	1
435	1.56	2	33	1	1	5	2	3	3	2	1	1	1	1	1	1	1	1	1	1	1
437	0.7	2	20	5	1	2	2	3	3	2	1	1	1	1	1	1	1	1	1	1	1
440	1.7	2	39	1	1	3	3	3	3	1	1	1	1	1				1	1	1	1
442	1.56	2	26	2	1	2	2	2	2	1	1	1	1	1	1	1	1	1	1	1	1
444	1.56	2	29	2	1	3	2	2	2	2	1	1	1	1	1	1	1	1	1	1	1
446	1.7	2	40	1	1	2	2	1	2	1	1	1	1	1	1	2	1	1	1	1	1
447	1.56	2	30	2	1	4	2	2	2	1	1	1	1	1	1	1	1	1	1	1	1
448	0.7	2	19	2	1	2	2	2	3	2	1	1	1	1	1	1	1	1	1	1	1
449	1.56	2	31	5	1	2	3	2	2	1	1	1	1	1	2	1	1	1	1	1	1
450	0.7	2	23	2	1	4	2	2	2	2	1	1	1	1	1	1	1	1	1	1	1
453	0.14	2	17	5	1	1	2	3	3	2	1	1	1	1	1	1	1	1	1	1	1
454	0.7	2	23	2	1	4	4	3	3	2	1	1	1	1	2	1	1	1	1	1	1
456	0.7	2	18	2	1	1	3	2	2	2	1	1	1	1	1	1	1	1	1	1	1
458	0.7	2	23	2	1	1	3	2	4	1	1	1	1	2	3	1	1	1	1	1	1
459	0.14	2	16	5	1	1	2	3	3	2	1	1	1	1	1	1	1	1	1	1	1
460	1.56	2	32	2	1	3	2	2	1	1	1	1	1	1	1	2	1	1	1	1	1
461	0.7	2	23	5	1	4	2	3	3	2	1	1	1	1	2	2	1	1	1	1	1
462	0.14	2	17	5	1	1	3	2	2	2	1	1	2		2	2	1	1	1	1	1
464	0.14	2	17	2	1	1	2	1	1	2	1	1	1	1	1	1	1	1	1	1	1
465	0.7	2	18	5	1	1	1	3	3	2	1	1	1	1	1	1	1	1	1	1	1
466	0.7	2	22		1	2	3	2	1	2	1	1	1	1	2	2	1	1	1	1	1
467	0.7	2	23	2	1	2	2	2	2	1	1	1	1	1	3	1	1	1	1	1	1
468	1.56	2	34	1	1	2	2	3	2	1	1	1	1	1	1	1	1	1	1	1	1
470	1.56	2	26	2	1	2	2	2	2	1	1	1	1	1	1	1	1	1	1	1	1
472	1.7	2	43	1	1	5	2	3	3	1	1	1	1	1	1	1	1	1	1	1	1
473	0.7	2	21	2	1	2	2	3	3	2	1	1	1	1	1	1	1	1	1	1	1
474	1.56	2	30	5	1	2	3	3	3	2	1	1	1	1	2	1	1	1	1	1	1
475	1.7	2	44	1	1	3	2	3	1	1	1	1	1	2	1	3	1	1	1	1	1
476	1.56	2	25	2	1	1	3	2	4	1	1	1	2	2	2	2	1	2	2	2	2
477	1.56	2	32	2	1	2	2	3	2	2	1	1	1	1	1	1	1	1	1	1	1
478	0.7	2	24	5	1	4	2	2	2	2	1	1	1	1	1	1	1	1	1	1	1
479	1.56	2	34	2	1	4	3	3	1	2	2	1	1	1	2	2	1	2	1	2	2
480	1.7	2	42	2	1	2	3	2	2	1	3	1	1	1	1	2	1	1	1	1	1
481	0.7	2	23	5	1	3	3	3	2	2	1	1	1	1	1	1	1	1	1	1	1
482	0.14	2	17	5	1	1	1	3	2	2		1	1	1	1	1	1	1	1	1	1
483	0.7	2	23	5	1	2	3	3	3	2	1	1	1	1	1	1	1	1	1	1	1
484	1.56	2	27	5	1	3	3	2	2	2	1	1	1	1	2	2	1	1	1	1	1
485	1.56	2	31	1	1	5	2	2	1	1	1	1	1	1	1	2	1
486	1.7	2	41	1	1	2	3	3	3	1	1	1	1	3	3	1	1		2
487	1.56	2	31	2	1	4	3	2	2	1	1	1	1	1	3	4	3	2	1	2	2
488	0.7	2	18	5	1	1	3	3	1	2	1	1	1	1	3	1	1	3	1	3	3
490	1.56	2	26	2	1	2	2	3	2	2	1	1	1	1	1	1	1	1	1	1	1
492	1.7	2	36	2	1	2	2	2	2	1	1	1	2	2	2	2	2	1	1	1	1
493	0.7	2	19	5	1	2	3	3	3	2	1	1	1	1	1	1	1	1	1	1	1
494	0.14	2	16	5	1	1	3	3	3	2	1	1	1	1	1	1	1	1	1	1	1
495	0.7	2	21	5	1	1	3	2	2	2	1	1	3	1	1	1	1	1	1	1	1
496	0.7	2	19	5	1	1	3	3	3	2	1	1	1	1	3	1	1	1	1	1	1
497	1.56	2	28	2	1	2	3	2	2	2	1	1	1	1	1	1	1	1	1	1	1
498	1.56	2	32	5	1	5	2	2	2	2	1	1	1	1	3	3	3	1	1	1	1
499	0.7	2	23	5	1	2	2	2	2	2	2	1	1	1	1	1	1	1	1	1	1
501	0.7	2	20	5	1	2	1	3	3	2	1	1	1	1	2	2	1	1	1	1	1
502	0.14	2	17	5	1	1	2	3	3	2	1	1	1	1	1	1	1	1	1	1	1
505	0.14	2	17	5	1	1	3	3	2	2	1	1	1	1	1	1	1	1	1	1	1
506	1.56	2	27	2	1	1	3	3	1	1	1	1	1	1	1	1	1	1	1	1	1
509	0.7	2	20	5	1	2	3	2	3	2	1	1	1	1	2	2	1	1	1	1	1
510	0.14	2	16	5	1	1	2	3	3	2	2	1	1	1	2	1	1	1	1	1	1
511	0.7	2	21	5	1	2	3	2	3	2	2	1	1	1	1	1	1	1	1	1	1
513	1.56	2	31	2	1	4	2	3	3	2	1	1	1	1	1	1	1	1	1	1	1
514	1.08	2	18	5	2	1	2	3	3	2	2	1	2	1	1	1	1	2	2	2	1
515	0.14	2	17	2	1	1	2	2	2	2	1	1	1	1	1	1	1	1	1	1	1
517	0.7	2	24	1	1	4	1	2	3	2	1	1	1	1	2	1	1	1	1	1	1
518	0.14	2	17	5	1	1	2	3	3	2	2	1	1	1	2	2	1	1	1	1	1
519	0.7	2	24	5	1	4	2	3	2	2	1	1	1	1	1	1	1	1	1	1	1
520	0.7	2	24	2	1	2	2	2	2	2	1	1	1	1	1	1	1	1	1	1	1
521	0.14	2	16	5	1	1	3	3	3	2	1	1	1	1	1	1	1	1	1	1	1
522	0.7	2	23	2	1	4	2	3	3	2	1	1	1	1	1	1	1	1	1	1	1
525	1.7	2	40	6	1	4	2	3	2	1	2	1	1	1	4	3	3	1	1	1	1
526	0.14	2	17	5	1	1	2	2	2	2	1	1	1	1	1	1	1	1	1	1	1
527	0.7	2	23	2	1	2	4	2	2	2	1	1	1	1	1	1	1	1	1	1	1
529	1.56	2	33	2	1	3	1	2	4	2	1	1	1	1	1	1	1	1	1	1	1
531	0.7	2	23	2	1	3	3	2	2	2	1	1	3	1	2	1	1	1	1	1	1
532	1.56	2	29	1	1	4	2	3	2	2	1	1	1	1	1	1	1	1	1	1	1
533	0.14	2	16	5	1	1	3	2	2	2		1	1	1	1	2	1	1	1	1	1
534	1.7	2	38	1	1	2	3	2	2	2	1	1	1	1	1	3	1	1	1	1	1
536	1.7	2	41	2	1	2	2	2	2	2	2	1	1	1	1	1	1	1	1	1	1
538	0.7	2	18	5	1	1	3	2	2	2	1	1	1	1	1	1	1	1	1	1	1
539	0.7	2	21	2	1	2	2	2	2	2	1	1	1	1	1	1	1	1	1	1	1
540	0.7	2	23	5	1	4	3	2	3	2	1	1	1	1	1	1	1	1	1	1	1
541	1.7	2	36	2	1	4	2	2	2	1	1	1	1	1	1	1	1	2	1	1	1
542	1.7	2	44	2	1	2	2	2	1	1	1	1	3	1	1	1	1	1	1	1	1
543	1.56	2	27	2	1	5	1	2	2	2	1	1	1	1	1	1	1	1	1	1	1
544	0.7	2	24	3	1	3	2	2	3	2	1	1	1	1	4	3	1	1	1	1	1
545	0.14	2	17	5	1	1	2	3	3	2	1	1	1	1	2	1	1	1	1	1	1
546	0.14	2	16	2	1	1	2	3	3	2	1	1	1	1	2	1	1	1	1	1	1
549	0.14	2	17	5	1	1	3	2	2	2	1	1	2	1	1	1	1	1	1	1	1
550	0.7	2	23	5	1	2	4	3	2	2	1	1	1	1	1	2	1	1	1	1	1
551	0.14	2	17	2	1	1	3	2	2	2	1	1	1	1	1	1	1	1	1	1	1
552	0.14	2	17	5	1	1	3	3	2	2	1	1	1	1	1	1	1	1	1	1	1
553	0.7	2	18	5	1	1	2	2	2	2	1	1	1	1	3	1	1	1	1	1	1
554	0.14	2	17	5	1	1	2	3	2	2	1	1	1	1	1	1	1	1	1	1	1
555	1.56	2	26	2	1	5	2	2	3	2	1	1	1	1	1	2	1	1	1	1	1
556	0.7	2	24	2	1	2	1	3	3	2	1	1	1	1	2	2	1	1	2	1	1
557	0.14	2	16	2	1	1	2	2	2	2	2	1	2	2	1	1	1	2	1	1	1
558	1.56	2	32	2	1	2	2	2	2	1	1	1	1	1	1	1	2	1	1	1	1
559	0.14	2	17	5	1	1	2	2	2	2	1	1	1	1	1	1	1	1	1	1	1
560	0.7	2	18	5	1	1	3	3		2	1	1	1	1	1	2	1	1	1	1	1
562	1.7	2	42	5	1	2	3	2	2	1	1	1	2	4	4	1	1	1	1	1	1
563	0.7	2	21	2	1	2	3	3	2	2	1	1	1	1	1	1	1	1	1	1	1
564	0.14	2	17	5	1	1	3	2	2	2	1	1	2	1	1	1	1	1	1	1	1
565	0.14	2	17	5	1	1	2	3	3	2	1	1	1	1	1	1	1	1	1	1	1
566	1.56	2	28	2	1	3	2	2	1	2	2	1	1	1	2	2	1	1	1	1	1
570	1.56	2	31	2	1	4	2	3	3	1	1	1	1	1	1	1	1	1	1	1	1
571	0.14	2	17	2	1	1	2	3	1	2	1	1	1	1	2	1	1	1	1	1	1
572	0.14	2	16	5	1	1	1	3	3	2	1	1	1	1	1	1	1	1	1	1	1
573	1.56	2	31	1	1	3	2	3	3	1	1	1	1	1	1	1	1	1	1	1	1
574	1.7	2	42	5	1	2	3	2	2	1	1	1	1	1	1	1	1	1	1	1	1
576	1.7	2	36	5	1	2	4	3	4	1	1	1	2	1	1	1	1	2	1	1	1
577	0.7	2	22	5	1	2	3	3	2	2	1	1	1	1	1	1	1	1	1	1	1
578	0.14	2	17	5	1	1	3	3	3	2	1	1	1	1	1	1	1	1	1	1	1
579	1.7	2	44	2	1	2	3	1	4	1	1	1	1	1	3	1	1	1	1	1	1
580	0.14	2	16	5	1	1	3	2	4	2	1	1	1	1	2	2	1	1	1	1	1
581	0.14	2	17	2	1	1	1	3	2	2	1	1	1	1	1	1	1	1	1	1	1
583	1.56	2	28	2	1	2	3	3	2	2	1	1	1	4	4	4	4	4	1	4	3
584	0.14	2	17	5	1	1	3	2	2	2		1	1	1	1	1	1	1	1	1	1
585	1.7	2	39	3	1	2	2	4	4	1	1	1	1	1	1	1	1	1	4	1	1
588	1.56	2	25	2	1	5	3	3	3	2	1	1	1	1	1	1	1	1	1	1	1
589	0.14	2	17	2	1	1	2	4	4	2	2	1	1	1	2	1	1	2	1	1	1
593	0.7	2	20	5	1	2	3	2	3	2	1	1	1	1	1	1	1	1	1	1	1
594	0.7	2	22	5	1	2	3	2	2	2	2	1	1	1	2	1	1	1	1	1	1
595	1.56	2	29	2	1	1	3	1	2	1	1	1	1	1	4	3	1	2	1	2	1
596	0.14	2	17	5	1	2	2	2	2	2	2	1	1	1	1	1	1	1	1	1	1
597	0.14	2	16	5	1	1	2	1	2	2	1	1	1	1	1	1	1	1	1	1	1
598	0.14	2	17		1	1	2	3	2	2	1	1	1	1	1	1	1	1	1	1	1
599	0.7	2	23	2	1	2	2	3	3	2	1	1	1	1	1	1	1	1	1	1	1
601	1.56	2	26	2	1	3	3	2	2	2	1	1	1	1	3	3	1	1	1	1	1
604	0.7	2	23	5	1	2	3	3	2	2	1	1	1	1	1	1	1	1	1	1	1
605	0.7	2	24	3	1	2	4	2	2	2	1	1	3	1	1	1	1	3	1	1	1
606	0.7	2	18	2	1	1	3	2	2	2	1	1	1	2	2	2	1	2	1	2	2
607	1.7	2	44	3	1	3	3	2	2	1	1	1	1	1	1	1	1	1	1	1	1
609	1.56	2	32	2	1	2	3	1	4	1	1	1	1	1	2	1	1	2	1	2	1
610	0.14	2	16	5	1	1	2	3	2	2	1	1	1	1	1	1	1	1	1	1	1
611	0.14	2	16	5	1	1	3	1	2	2	1	1	1	1	1	2	1	1	1	1	1
612	1.56	2	33	2	1	5	2	2	2	1	1	1	1	1	1	1	1	1	1	1	1
616	0.14	2	17	5	1	1	3	2	2	2	1	1	1	1	1	1	1	1	1	1	1
620	0.7	2	21	5	1	2	2	1	2	2	2	1	1	1	1	1	3	1	1	1	1
621	1.7	2	42	1	1	4	3	2	2	1	1	1	1	1	1	1	1	1	1	1	1
623	1.7	2	38	1	1	2	3	1	2	1	1	1	2	1	4	4	1	1	1	1	1
624	2.44	2	35	3	2	2	4	3	4	1	1	1	1	2	3	3	2	3	1	2	2
625	1.56	2	31	1	1	2	3	2	2	1	1	1	1	1	1	1	1	1	1	1	1
629	1.56	2	26	5	1	2	3	3	2	2	1	1	1	1	1	1	1	1	1	1	1
630	0.7	2	21	5	1	2	3	3	4	2	1	1	1	1	2	2	1	1	1	1	1
633	0.14	2	16	5	1	1	3	3	2	2	1	1	1	1	1	1	1	1	1	1	1
634	0.14	2	17	2	1	1	3	2	2	2	1	1	1	1	2	2	2	1	1	1	1
636	0.7	2	23	5	1	1	2	2	2	2	1	1	1	1	1	1	1	1	1	1	1
637	1.7	2	37	1	1	4	2	2	2	1	1	1	1	1	1	1	1	1	1	1	1
638	0.14	2	17	5	1	1	3	3	3	2	1	1	1	1	2	1	1	1	1	1	1
639	0.7	2	23	2	1	2	3	2	2	2	1	1	1	1	1	1	1	1	1	1	1
640	0.14	2	17	5	1	1	3	2	3	2	1	1	1	1	1	1	1	1	1	1	1
641	0.7	2	22	5	1	2	3	3	3	2	1	1	1	1	1	1	1	1	1	1	1
642	0.14	2	16	5	1	1	3	2	3	2	3	1	1	1	2	2	1	1	1	1	1
644	0.14	2	17	5	1	1	3	2	1	2	1	1	1	1	2	1	1	1	1	1	1
645	1.7	2	40	1	1	2	2	1	1	1	1	1	1	1	1	1		1	1	1	1
646	1.7	2	40	1	1	1	2	2	1	1	1	1	1	1	2	1	1	1	1	1	1
648	0.7	2	20	5	1	2	2	3	3	2	1	1	1	1	4	4	1	1	1	1	1
649	1.56	2	29	1	1	2	2	2	4	1	1	1	1	1	1	1	1	1	1	1	1
650	0.14	2	17	5	1	1	2	3	3	2	1	1	1	1	1	1	1	1	1	1	1
653	1.56	2	31	1	1	5	2	2	2	1	1	1	1	1	3	1	3	3	1	3	3
654	0.7	2	24	2	1	4	2	2	2	2	1	1	1	1	1	1	1	1	1	1	1
656	1.7	2	36	2	1	3	2	2	2	1	1	1	1	1	1	1	1	1	1	1	1
657	0.7	2	21	2	1	2	3	2	2	2	1	1	1	1	3	1	1	1	1	1	1
658	1.7	2	35	5	1	3	2	2	2	2	1	1	1	1				2	1	1	1
660	0.7	2	24	5	1	2	3	3	2	2	1	1	1	1	1	1	1	1	1	1	1
661	1.56	2	28	2	1	3	2	2	2	2	1	1	1	1	1	1	1	1	1	1	1
662	1.7	2	44	5	1	2	4	2	2	1	1	1	1	1	1	1	1	1	1	1	1
663	0.14	2	17	5	1	1	2	2	2	2	2	1	1	1	1	1	1	1	1	1	1
665	0.14	2	16	5	1	1	1	3	3	2	1	1	1	1	1	1	1	1	1	1	1
666	0.14	2	16	5	1	1	3	3	4	2	1	1	1	1	2	2	1	1	1	1	1
667	1.7	2	37	5	1	2	2	2	4	1	1	1	1	1	1	1	2	1	1	1	1
668	0.14	2	17		1	1		2	2	2		1	1	1	2	2	1	1	1	1	1
669	0.14	2	16	5	1	1	2	2	3	2	1	1	1	1	2	1	1	1	1	1	1
670	1.7	2	36	1	1	2	3	2	2	1	1	1	2	1	1	1	1	2	1	1	1
671	0.14	2	17	5	1	1	2	2	2	2	2	1	1	1	1	1	1	2	1	1	1
672	1.7	2	40	5	1	5	3	2	1	1	1	1	1	1	1	1	1	2	1	2	1
673	1.56	2	25	5	1	4	3	3	2	2	1	1	1	1	2	2	1	1	1	1	1
674	1.7	2	39	5	1	4	3	3	3	1	1	1	1	1	1	2	1	1	1	1	1
676	0.7	2	18	5	1	1	2	3	2	2	1	1	1	1	2	1	1	1	1	1	1
677	1.56	2	29	1	1	2	3	3	4	1	1	1	1	1	4	2	1	2	1	1	1
678	1.56	2	27	1	1	5	2	2	3	2	1	1	1	1	1		1	1	1	1	1
679	0.14	2	17	5	1	1	2	3	2	2	1	1	1	1	1	2	1	1	1	1	1
680	0.14	2	17	5	1	1	3	2	1	2	1	1	1	1	2	2	1	1	1	1	1
681	0.14	2	16	5	1	1	3	2	3	2	1	1	1	1	2	1	1	1	1	1	1
682	0.14	2	17		1	1	2	4	4	2	1	1	1	1	1	1	1	1	1	1	1
684	0.14	2	17	5	1	1	2	3	2	2	1	1	1	1	1	1	1	1	1	1	1
685	0.14	2	16	5	1	1	3	1	2	2	1	1	1	1	1	1	1	2	1	1	1
688	0.7	2	24	2	1	2	2	2	2	1	1	1	1	1	1	1	1	1	1	1	1
689	0.14	2	17	5	1	1	4	3	2	2	1	1	1	1	1	1	1	1	1	1	1
690	0.14	2	16	2	1	1	3	2	2	2	1	1	2	1	1	1	1	1	1	1	1
691	0.7	2	21	5	1	2	3	2	2	2	1	1	1	1	1	1	1	1	1	1	1
692	1.56	2	25	5	1	4	4	3	2	2	1	1	1	1	2	2	1	1	1	1	1
693	0.7	2	24	2	1	5	2	3	3	2	1	1	1	1	1	1	1	1	1	1	1
694	1.56	2	27	2	1	5	1	3	3	2	1	1	1	1	1	1	1	1	1	1	1
695	1.56	2	26	2	1	5	1	3	2	2	1	1	3	1	1	1	1	1	1	1	1
697	0.14	2	16	5	1	1	3	2	2	2	1	1	1	1	1	1	1	1	1	1	1
698	0.14	2	17	2	1	1	2	2	2	2	2	1	2	1	2	1	1	1	1	1	1
700	0.14	2	16	5	1	1	2	2	2	2	1	1	1	1	1	1	1	1	1	1	1
701	0.7	2	18	5	1	1	2	2	3	2	1	1	1	1	1	1	1	1	1	1	1
702	0.7	2	23	5	1	2	5	2	2	2	1	1	1	2	1	1	1	1	1	1	1
703	1.7	2	38	1	1	4	2	3	1	1	1	1	1	1	1	1	1	1	1	1	1
704	1.7	2	36	1	1	4	2	2	2	1	1	1	1	1	3	1	1	1	1	1	1
706	1.7	2	41	1	1	4	2	2	2	1	1	1	1	1	1	1	1	1	1	1	1
707	0.14	2	17	5	1	1	3	3	2	2	1	1	1	1	1	1	1	1	1	1	1
709	0.14	2	16		1	1	2	3	2	2	1	1	1	1	1	1	1	1	1	1	1
710	1.56	2	26	2	1	2	3	3	3	1	1	1	1	1	1	1	1	1	1	1	1
711	0.14	2	17	5	1	1	3	3	2	2	1	1	1	1	2	1	1	1	1	1	1
712	1.7	2	41	2	1	2	3	1	2	1	1	1	1	1	3	1	3	1	1	1	1
713	0.14	2	17	6	1	1	2	3	2	2	1	1	1	1	1	1	1	1	1	1	1
714	0.7	2	18	5	1	1	2	2	1	2	1	1	1	1	1	1	1	1	1	1	1
715	1.7	2	39	1	1	2	2	3	2	1	1	1	1	1	1	1	1	1	1	1	1
716	0.7	2	18	5	1	1	3	2	4	2	1	1	1	3	3	3	3	3	1	3	1
717	1.7	2	38	2	1	3	2	2	3	1	1	1	1	1	1	1	1	3	1	3	3
719	1.7	2	41	1	1		3	2	2	1	1	1	1	1	1	1	1	1	1	1	1
720	0.14	2	17	5	1	1	2	3	4	2	1	1	1	1	1	1	1	1	1	1	1
721	1.56	2	26	5	1	5	2	2	2	2	1	1	1	1	1	1	1	1	1	1	1
722	0.14	2	17	5	1	1	2	2	2	2	1	1	1	1	1	1	1	1	1	1	1
723	0.7	2	23	2	1	2	2	3	4	2	2	1	1	1	2	1	1	1	1	3	3
724	0.14	2	17	2	1	1	3	4	4	2	1	1	2	2	2	2	2	1	1	1	1
725	1.7	2	41	2	1	1	3	4	4	1	1	1	1	1	3	3	3	3	1	1	3
726	1.56	2	32	2	1	5	2	2	2	2	1	1	1	1	2	2	2	1	1	1	1
728	0.14	2	16	5	1	1	2	2	1	2	1	1	1	1	1	1	1	1	1	1	1
729	0.14	2	17	2	1	1	3	1	1	2	2	1	1	1	3	3	1	1	1	1	1
730	0.14	2	16	5	1	1	3	3	3	2	1	1	1	1	1	1	1	1	1	1	1
731	0.7	2	18	2	1	1	2	2	2	2	1	1	1	1	1	1	1	1	1	1	1
733	0.14	2	16	2	1	1	3	3	1	2	3	1	1	2	1	1	1	2	1	2	2
734	1.7	2	37	2	1	4	3	2	2	1	1	1	1	1	1	1	1	1	1	1	1
735	1.7	2	36	2	1	2	3	2	1	1	1	1	1	1	1	1	1	1	1	1	1
737	0.14	2	17	5	1	1	2	2	2	2	1	1	1	1	1	1	1	1	1	1	1
738	0.7	2	23	2	1	3	3	2	3	2	1	1	1	1	1	1	1	1	1	1	1
739	1.7	2	38	1	1	2	5	3	3	1		1	1	1	3	3	1	2	1	2	2
740	1.56	2	34	2	1	2	3	3	2	1	1	1	1	1	3	1	1	1	1	1	1
741	0.7	2	18	5	1	1	3	3	1	2	1	1	1	1	2	1	1	1	1	1	1
742	0.14	2	17	5	1	1	3	3	3	2	1	1	1	1	1	1	1	1	1	1	1
743	0.7	2	23	5	1	2	3	2	1	2	4	1	1	1	1	2	1	1	1	1	1
744	1.7	2	44	2	1	2	2	4	4	1	1	1	1	1	1	1	1	1	1	1	1
745	0.14	2	16	2	1	1	2	2	3	2	1	1	1	1	1	1	1	1	1	1	1
746	0.14	2	17	5	1	1	2	2	2	2	1	1	2	2	2	2	1	1	1	1	1
749	1.56	2	29	5	1	5	3	2	4	2	1	1	1	1	1	1	1	1	1	1	1
750	0.7	2	23	2	1	2	2	2	4	2	1	1	1	1	2	1	1	3	1	1	1
753	0.7	2	23	5	1	3	3	2	2	2	1	1	1	1	1	1	1	1	1	1	1
754	0.7	2	18	5	1	1	2	2	2	2	1	1	1	1	1	1	1	1	1	1	1
756	1.7	2	42	2	1	3	3	2	1	1	1	1	1	1	1	1	1	1	1	1	1
758	1.7	2	35	2	1	4	3	3	3	1	1	1	1	1	1	1	1	1	1	1	1
759	0.14	2	17	5	1	1	2	3	3	2	1	1	1	1	1	1	1	1	1	1	1
760	0.14	2	17	5	1	1	3	2	1	2	1	1	1	1	1	1	1	1	1	1	1
762	1.56	2	32	2	1	2	3	2	2	1	1	1	3	1	4	4	2	1	1	1	1
763	0.7	2	18	5	1	1	2	2	3	2	1	1	3	1	1	2	1	3	1	1	1
766	0.14	2	16	5	1	1	3	3	3	2	1	1	1	1	3	3	1	1	1	1	1
767	0.7	2	18	2	1	1	2	1	2	1	1	1	3	3	3	1	1	1	1	1	1
768	0.14	2	16	5	1	1	3	2	1	2	1	1	1	1	2	2	1	1	1	1	1
769	0.14	2	17	5	1	1	3	2	2	2	1	1	1	1	1	1	1	1	1	1	1
770	0.7	2	18	5	1	1	2	3	3	2	1	1	1	1	1	1	1	2	1	2	1
771	2.6	2	25	2	2	2	3	1	1	2	1	1	1	1	1	1	1	1	1	1	1
774	0.14	2	16	5	1	1		2	2	2		1	1	1	1	1	1	1	1	1	1
777	0.7	2	18	5	1	1	1	3	3	2	1	1	2	1	2	1	1	1	1	1	1
780	0.7	2	18	5	1	1	4	3	2	2	1	1	1	1	1	2	1	1	1	1	1
781	1.7	2	42	2	1	2	3	3	2	1	1	1	1	1	1	1	1	1	1	1	1
782	0.14	2	17	5	1	1	4	2	2	2	1	1	1	1	1	1	1	2	1	1	1
783	1.56	2	34	5	1	3	2	3	2	2	1	1	2	1	1	1	1	1	1	1	1
784	1.56	2	27	2	1	5	1	3	3	2	5	1	1	2	1	1	1	1	1	1	1
785	0.7	2	18	2	1	1	2	2	2	2	1	1	1	1	2	1	1	1	1	1	1
786	0.14	2	17	5	1	1	2	3	2	2	1	1	1	1	1	1	1	1	1	1	1
788	0.14	2	17	2	1	1	2	3	2	2	1	1	1	1	1	1	1	1	1	1	1
789	0.14	2	17	5	1	1	2	3	3	2	1	1	1	1	1	2	1	1	1	1	1
795	0.14	2	16	5	1	1		2	2	2	1	1	1	1	1	1	1	1	1	1	1
796	0.14	2	17	5	1	1	3	3	2	2	1	1	1	1	1	2	1	1	1	1	1
797	0.14	2	17	5	1	1	2	2	4	2	4	1	1	1	1	1	1	1	1	1	1
798	0.14	2	17	5	1	1	2	3	3	2	1	1	1	1	1	1	1	1	1	1	1
799	0.7	2	24	1	1	3	2	2	2	2	1	1	1	1	1	2	1	1	1	1	1
801	0.7	2	18	5	1	1	3	1	2	2	1	1	1	1	1	2	1	1	1	1	1
802	0.14	2	16	5	1	1	2	2	3	2	1	1	1	1	1	1	1	1	1	1	1
804	1.7	2	41	1	1	2	2	2	3	1	1	1	1	1	1	1	1	1	1	1	1
806	0.7	2	23	2	1	2	2	3	3	2	1	1	1	1	1	1	1	1	1	1	1
809	1.56	2	34	2	1	2	3	2	2	1	1	1	1	1	3	1	1	3	1	3	1
810	0.14	2	17	5	1	1	3	2	1	2	1	1	1	1	1	1	1	1	1	1	1
811	0.14	2	17	5	1	1	3	1	1	2	1	1	1	1	1	2	1	1	1	1	1
812	0.14	2	17	5	1	1	2	2	2	2	1	1	1	1	2	2	1	1	1	1	1
813	0.7	2	24	5	1	2	4	2	3	2	1	1	1	1	1	1	1	1	1	2	1
815	1.7	2	44	1	1	4	2	2	4	1	1	1	1	1	1	1	1	1	1	1	1
816	0.14	2	17	2	1	1	3	4	4	2	2	1	1	1	2	4	1	1	1	1	1
817	0.7	2	18	5	1	1	3	2	2	2	4	1	1	1	1	1	1	3	1	1
818	0.7	2	22	2	1	2	3	2	2	2	1	1	1	1	1	1	1	1	1	1	1
819	1.7	2	38	1	1	4	2	3	2	1	1	1	1	1	1	1	1	1	1	1	1
820	0.14	2	16	5	1	1	2	2	2	2	1	1	1	1	1	1	1	1	1	1	2
822	0.14	2	17	2	1	1	2	2	2	2	1	1	1	1	1	1	1	1	1	1	1
823	0.7	2	22	2	1	4	4	2	4	2	2	1	1	1	1	1	1	1	1	1	1
824	1.56	2	27	2	1	2	2	2	2	1	1	1	1	1	1	1	1	1	1	1	1
825	1.7	2	43	2	1	1	3	1	1	1	1	1	1	1	1	1	1	1	1	1	1
827	0.7	2	18	2	1	1	3	2	2	2	1	1	1	1	3	1	1	2	1	2	2
828	0.14	2	17	5	1	1	1	3	3	2	1	1	1	1	1	1	1	1	1	1	1
829	1.7	2	39	2	1	3	2	2	1	1	1	1	1	1	1	1	1	1	1	1	1
831	1.56	2	26	2	1	2	3	2	2	1	1	1	1	1	2	1	1	1	1	1	1
832	0.7	2	21	2	1	2	2	2	2	2	1	1	1	1	1	1	1	1	1	1	1
833	0.7	2	18	2	1	1	3	2	1	2	1	1	1	1	2	1	1	1	1	1	1
834	1.7	2	42	2	1	2	3	1	4	1	1	1	1	1	1	1	1	1	1	1	1
835	0.14	2	16	5	1	1	3	4	4	2	1	1	1	1	1	1	1	1	1	1	1
836	0.14	2	17	2	1	1	2	2	2	2	1	1	2	1
838	1.56	2	33	1	1	4	2	3	3	1	1	1	1	1	1	1	1	1	1	1	1
839	0.7	2	18	5	1	1	2	3	3	2	1	1	1	1	1	1	1	1	1	1	1
843	1.56	2	25	5	1	3	2	2	2	2	1	1	1	1	1	1	1	2	1	1	1
845	1.7	2	44	1	1	1	3	1	3	1	1	1	1	1	1	1	1	1	1	1	1
846	1.56	2	30	2	1	2	3	2	4	1	1	1	1	1	1	1	1	2	1	1	1
847	1.7	2	41	1	1	2	2	2	1	1	1	1	1	1	1	1	1	1	1	3	1
848	1.56	2	32	2	1	2	2	2	1	1	1	1	1	1	1	1	1	1	1	1	1
849	0.7	2	18	5	1	1		2	2	2	1	1	3	1	1	1	1	1	1	1	1
850	1.7	2	41	2	1	2	3	2	2	1	1	1	1	1	1	1	1	1	1	1	1
851	0.14	2	17	5	1	1	3	3	2	2	2	1	1	1	2	2	1	2	1	2	1
852	0.7	2	18	5	1	1	2	2	3	2	1	1	1	1	1	1	1	1	1	1	1
854	1.7	2	43	1	1	4	3	3	2	1	1	1	1	1	1	1	1	1	1	1	1
856	1.56	2	30	5	1	4	4	2	2	1	1	1	1	1	1	1	1	1	1	1	1
857	0.14	2	16	2	1	1	1	3	3	2	1	1	1	1	1	1	1	1	1	1	1
858	0.7	2	23	2	1	2	3	3	2	2	1	1	1	1	1	1	1	3	1	1	1
859	1.7	2	42	3	1	4	1	3	2	1	1	1	1	1	1	1	1	1	1	1	1
860	0.14	2	16	5	1	1	2	2	2	2	1	1	1	1	1	1	1	1	1	1	1
861	1.7	2	35	3	1	5	3	3	2	1	1	1	1	1	1	1	1	2	1	2	1
862	1.56	2	26	2	1	4	3	2	2	2	1	1	1	1	1	1	1	1	1	1	1
864	1.7	2	41	1	1	1	3	1	1	1	1	1	1	1	1	1	1	1	1	1	1
865	0.7	2	24	2	1	2	2	2	2	1	1	1	1	1	1	1	1	1	1	1	1
866	1.7	2	36	1	1	2	3	2	2	1	1	1	1	1	1	3	2	1	1	1	1
869	0.7	2	18	2	1	1	2	2	2	2	1	1	1	1	1	2	1	1	1	1	1
870	0.7	2	19	2	1	2	2	3	3	2	1	1	1	1	1	1	1	1	1	1	1
871	0.14	2	17	5	1	1		3	4	2	1	1	1	1	1	1	1	1	1	1	1
872	1.7	2	41	5	1	2	4	4	4	1	1	1	1	1	1	1	1	1	1	1	1
873	0.14	2	17	5	1	1	2	2	3	2	2	1	1	1	2	1	1	1	1	1	1
879	1.7	2	37	2	1	1	3	1	2	1	1	1	1	1	1	1	1	1	1	1	1
881	0.7	2	18	5	1	1	3	2	1	2	1	1	1	1	1	1	1	1	1	1	1
882	0.14	2	17	5	1	1	2	2	2	2	1	1	1	2	1	1	1	1	1	1	1
883	0.14	2	17	5	1	1	3	2	2	2	1	1	1	1	1	1	1	1	1	1	1
884	1.7	2	36	5	1		4	2	2	1	1	1	1	1	1	1	1	3	1	1	3
885	0.7	2	18	5	1	1	2	3	2	2	1	1	1	1	2	1	1	1	1	1	1
886	0.14	2	17	2	1	1	3	1	1	2	1	1	1	1	1	1	1	1	1	1	1
887	0.14	2	17	2	1	1	3	1	2	1	1	1	1	1	2	1	1	1	1	1	1
888	0.7	2	21	2	1	2	3	3	2	2	1	1	1	1	2	2	1	1	1	1	1
890	1.7	2	37	1	1	2	2	2	2	1	1	1	1	1	1	1	1	1	1	1	1
891	1.7	2	44	1	1	4	3	2	3	1	1	1	1	1	1	1	1	1	1	1	1
893	1.7	2	36	1	1	5	2	3	3	1	1	1	1	1	1	1	1	1	1	1	1
896	1.7	2	44	1	1	2	3	1	1	1	1	1	1	1	1	1	1	1	1	1	1
899	1.56	2	30	2	1	2	2	3	2	1	1	1	1	1	1	1	1	1	1	1	1
901	0.14	2	17	5	1	1	1	3	2	2	1	1	1	1	1	1	1	1	1	1	1
903	0.7	2	23	5	1	2	3	2	2	2	1	1	1	1	2	1	1	1	1	1	1
904	0.7	2	19	5	1	2	2	3	3	2	1	1	1	1	1	1	1	1	1	1	1
907	0.14	2	17	5	1	1	3	2	4	2	1	1	1	1	1	2	1	1	1	1	1
909	0.14	2	17	5	1	1	2	3	4	2	1	1	1	1	1	1	1	1	1	1	1
911	0.7	2	18	5	1	1		2	2	2	1	1	1	1	1	1	1	1	1	1	1
913	1.7	2	39	3	1	2	3	4	4	1	1	1	1	1	3	4	3	1	2	1	1
914	0.7	2	18	2	1	1	2	3	3	2	1	1	1	1	1	1	1	1	1	1	1
915	1.7	2	36	1	1	2	3	2	2	1	1	1	1	1	3	1	1	1	1	1	1
916	1.7	2	40	1	1	2	3	2	1	1	1	1	1	1	1	1	1	1	1	1	1
917	0.7	2	19	2	1	2	2	2	2	2	1	1	1	1	3	1	4	1	1	1	1
918	1.56	2	26	2	1	2	3	2	2	1	1	1	1	1	3	1	2	1	1	1	1
919	0.14	2	16	5	1	1	2	3	2	2	2	1	1	1	1	1	1	1	1	1	1
921	0.14	2	17	2	1	1	2	2	4	2	1	1	1	1	1	1	1	1	1	1	1
923	0.7	2	18	2	1	2	2	2	2	2	1	1	1	1	3	3	1	1	1	1	1
926	0.14	2	16	5	1	1	1	3	3	2		1	1	1	1	1	1	1	1	1	1
928	1.08	2	18	5	2	2	4	3	3	2	1	1	1	1	2	2	1	1	1	1	1
929	0.14	2	16	2	1	1	2	3	2	2	2	1	1	1	2	1	1	2	1	1	1
930	1.7	2	41	1	1	5	2	2	3	1	1	1	1	1	1	1	1	1	1	1	1
932	1.7	2	38	1	1	3	2	3	3	1	1	1	1	1	2	2	1	1	1	1	1
933	1.7	2	39	1	1	2	3	1	1	1	1	1	3	1	1	3	1	1	1	1	2
934	0.7	2	24	2	1	3	2	2	1	2	1	1	1	1	1	1	1	1	1	1	1
936	0.14	2	17	5	1	1	3	1	1	2	1	1	1	1	2	2	1	1	1	1	1
937	0.7	2	18	5	1	1	2	2	2	2	1	1	1	1	1	1	1	1	1	1	1
938	1.56	2	25	2	1	4	2	3	3	1	1	1	1	1	1	1	1	1	1	1	1
939	0.7	2	24	1	1	4	1	3	2	2	2	1	1	1	1	1	1	1	1	1	1
941	0.7	2	18	2	1	1	3	3	3	2	1	1	3	1	2	1	1	1	1	1	1
942	1.7	2	41	1	1	4	1	3	2	1	1	1	1	1	1	1	1	1	1	1	1
944	1.56	2	28	2	1	2	4	3	2	1	1	1	1	1	3	3	1	1	1	1	1
945	1.7	2	38	2	1	2	2	2	2	1	1	1	1	1	3	1	3	1	1	1	1
947	1.56	2	34	2	1	3	3	3	3	1	1	1	1	1	1	1	1	1	1	1	1
951	0.14	2	16	5	1	1	2	3	3	2	1	1	1	1	1	1	1	1	1	1	1
952	0.7	2	21	2	1	2	3	3	3	2	1	1	1	1	1	1	1	1	1	1	1
953	1.7	2	42	5	1	2	3	1	4	2	1	1	1	1	3	3	3	3	1	4	3
955	0.14	2	16	5	1	1	2	2	3	2	3	1	1	1	2	1	1	1	1	1	1
956	0.14	2	16		1	1		2	3	2		1	1	1	1	1	1	1	1	1	1
960	0.7	2	21	2	1	2	2	3	3	2	1	1	1	1	2	1	1	1	1	1	1
961	0.14	2	17	2	1	1	2	2	2	2	2	1	1	1	1	1	1	1	1	1	1
962	0.14	2	16	5	1	2	1	3	2	2	1	1	1	1	1	1	1	1	1	1	1
963	1.7	2	39	5	1	3	3	1	2	2	1	1	1	1	3	1	1	1	1	1	1
964	0.14	2	17	5	1	1	2	3	3	2	1	1	1	1	1	1	2	1	1	1	1
965	0.7	2	24	2	1	2	3	2	3	2	1	1	1	1	1	1	1	1	1	1	1
966	1.7	2	40	1	1	4	3	3	2	1	1	1	1	1	1	1	1	2	1	1	1
968	0.7	2	18	5	1	1	3	3	3	2		1	1	1	1	1	1	1	1	1	1
969	0.14	2	17	5	1	1	2	3	3	2	1	1	1	1	1	1	1	1	1	1	1
970	1.56	2	32	1	1	4	2	2	3	1	1	1	1	1	2	1	1	1	1	1	1
971	1.7	2	36	5	1	4	2	2	2	2	1	1	1	3	1	3	1	1	1	1	1
972	0.14	2	17	5	1	1	2	2	3	2	1	1	1	1	1	1	1	1	1	1	1
975	0.7	2	22	2	1	2	2	3	2	2	1	1	1	1	1	1	1	1	1	1	1
976	0.7	2	24	5	1	3	1	3	3	2	1	1	1	1	3	3	1	1	1	1	1
977	1.56	2	29	2	1	2	2	2	2	1	1	1	1	1	4	4	1	1	1	1	1
979	1.7	2	37	2	1	3	2	3	4	1	1	1	1	1	1	1	1	1	1	1	1
981	0.14	2	17	5	1	1	2	3	3	2	2	1	3	1	1	1	1	1	1	1	1
982	0.7	2	21	2	1	2	3	3	2	2	2	1	1	1	1	1	1	1	1	1	1
984	1.7	2	42	1	1	1	3	1	4	1	1	1	1	1	1	2	1	1	1	2	1
986	1.7	2	37	5	1	4	3	3	2	2	1	1	1	1	2	2	1	1	1	1	1
987	1.7	2	42	1	1	5	2	3	2	2	1	1	1	1	1	1	3	1	1	1	1
988	0.14	2	17	5	1	1	2	3	3	2	1	1	1	1	1	1	1	1	1	1	1
989	1.56	2	30	2	1	4	2	3	2	2	1	1	1	1	1	1	1	1	1	1	1
991	0.14	2	17	5	1	1	3	3	3	2	3	1	1	1	1	1	1	1	1	1	1
992	0.14	2	16	5	1	1	2	3	3	2	2	1	2	1	1	2	1	1	1	1	1
993	1.56	2	26	2	1	5	2	3	2	2	1	1	1	1	1	1	1	1	1	1	1
994	1.7	2	41	1	1	4	2	2	2	1	1	1	1	1	1	1	1	1	1	1	1
995	1.7	2	40	2	1	2	3	2	1	1	1	1	1	1	3	3	1	1	1	1	1
996	0.7	2	23	5	1	4	3	3	3	2	1	1	1	1	2	1	1	1	1	1	1
997	1.7	2	38	5	1	5	2	3	2	1	1	1	1	1	1	1	1	1	1	1	1
998	0.14	2	16	5	1	1	2	3	2	2	1	1	1	1	2	1	1	1	1	1	1
999	0.14	2	17	5	1	2	2	1	2	2	1	1	1	1	2	1	1	1	1	1	1
1000	1.7	2	44	5	1	2	4	1	1	1	1	1	1	1	1	2	1	1	1	1	1
1002	1.56	2	34	2	1	3	1	2	3	2	1	1	1	1	1			1	1	1	1
1003	1.7	2	39	2	1	2	3	1	1	1	1	1	1	1	1	1	1	1	3	3	3
1004	0.7	2	22	2	1	2	3	3	3	2	1	1	2	1	2	2	1	1	1	1	1
1005	1.56	2	28	2	1	4	2	3	3	1	1	1	1	1	1	1	1	1	1	1	1
1006	1.7	2	39	1	1	4	2	3	2	1	1	1	1	1	1	1	1	1	1	1	1
1009	0.7	2	20	2	1	2	2	3	3	2	1	1	1	1	1	1	1	1	1	1	1
1013	0.7	2	18	5	1	1	3	3	2	2	1	1	1	1	1	1	1	1	1	1	1
1015	0.14	2	17	2	1	1	2	2	2	2	1	1	1	1	1	2	1	1	1	1	1
1016	1.56	2	25	2	1	5	2	3	2	2	2	1	1	1	1	1	1	1	1	1	1
1017	1.7	2	37	1	1	2	2	2	2	1	1	1	1	1	2	1	1	1	1	1	1
1018	1.7	2	43		1	2	5	2	2	1	1	1	1	1	3	3	3
1019	0.7	2	21	2	1	2	3	1	1	2	1	1	1	1	1	1	1	1	1	1	1
1022	0.7	2	18		1	1		2	2	2	1	1	1	1	1	1	1	1	1	1	1
1026	0.7	2	20	2	1	2	3	3	2	2	1	1	1	1	1	1	1	1	1	1	1
1027	0.14	2	16	5	1	1	2	3	3	2	1	1	1	1	1	1	1	1	1	1	1
1028	1.56	2	30	2	1	2	1	3	3	2	5	1	1	1	2	2	2	3	1	1	1
1029	1.7	2	40	2	1	4	2	3	3	1	2	1	1	1	4	1	1	1	1	1	1
1030	1.7	2	40	2	1	5	5	3	2	1	1	1	1	1	3	1	1	3	1	1	1
1031	0.7	2	24	2	1	2	2	3	2	2	1	1	1	1	3	1	1	3	1	3	1
1032	1.56	2	33	2	1	4	3	3	2	1	1	1	1	1	1	1	1	1	1	1	1
1034	1.56	2	33	1	1	3	2	2	2	1	1	1	1	1	1	1	1	1	1	1	1
1035	1.7	2	39	1	1	2	3	2	4	1	1	1	1	1	3	2	1	2	2	2	1
1037	0.14	2	17	5	1	1	2	3	3	2	1	1	1	1	1	1	1	3	1	1	1
1038	0.7	2	18	5	1	1	2	3	3	2	1	1	1	1	1	1	1	1	1	1	1
1039	1.56	2	28	2	1	3	1	3	2	1	1	1	1	1	1	1	1	1	1	1	1
1041	0.7	2	24	2	1	2	3	2	2	2	1	1	1	1	2	2	1	1	1	1	1
1042	1.7	2	43	1	1	2	2	2	2	1	1	1	1	1	1	1	1	1	1	1	1
1043	1.56	2	28	2	1	2	2	2	2	1	1	1	1	1	1	1	1	1	1	1	1
1045	1.7	2	37	1	1	2	3	2	1	1	1	1	1	1	2	1	1	1	1	1	1
1046	0.14	2	17	5	1	1	2	2	3	2	1	1	1	1	1	1	1	1	1	1	1
1047	1.56	2	32	2	1	2	3	2	2	1	1	1	1	1	1	1	1	1	1	1	1
1048	0.7	2	18	5	1	1	3	2	2	2	1	1	1	1	1	1	1	1	1	1	1
1049	1.56	2	32	5	1	5	2	3	3	2	1	1	1	1	1	1	1	1	1	1	1
1050	0.7	2	21	5	1	2	2	2	2	2	1	1	1	1	1	1	1	1	1	1	1
1052	0.7	2	21	2	1	2	2	2	3	2	1	1	1	1	1	1	1	1	1	1	1
1053	1.56	2	30		1	5	2	2	2	2	1	1	1	1	2	2	1	1	1	1	1
1054	0.14	2	17	5	1	1	3	3	2	2	1	1	1	1	1	1	1	1	1	1	1
1056	1.56	2	25	2	1	2	2	3	3	2	1	1	1	1	2	2	1	1	1	1	1
1057	0.7	2	21	5	1	2	2	2	2	2	1	1	1	1	2	2	1	1	1	1	1
1060	0.14	2	17	5	1	1	3	2	2	2	1	1	1	1	1	1	1	1	1	1	1
[truncated: 2,510 more rows]

## Sheet: S1 Data
Variable information
Variable	Label	Values
ID_code	ID Code
Weight	Weight
Gender	Gender	1 - male; 2 - female
Age	Age
Marital_status	What is your marital status?	1 – Married; 2 – Cohabiting; 3 – Divorced, Separated; 4 – Widow; 5 – Single; 6 – Other
Native_language	What is your native language?	1 - Estonian; 2 - Russian or other
Respondent_education	What is the highest level of education you have completed?	1 - Basic/less; 2 - Secondary, vocational secondary; 3 - Vocational higher; 4 - Higher education (bachelor's degree); 5 - Postgraduate degree (master's or doctoral degree)
Financial_situation	How do you rate your financial situation?	1 - Very good; 2 -Good, 3 - Neither good nor bad; 4 - Bad; 5 - Very bad
Mother_education	What is/was your mother's level of education?	1 - Basic/less; 2 - Secondary, vocational secondary; 3 - Higher/vocational highe; 4 - Don't know
Father_education	What is/was your father's level of education?	1 - Basic/less; 2 - Secondary, vocational secondary; 3 - Higher/vocational highe; 4 - Don't know
Having_children	Having children	1 - Yes, I have; 2 - No, I have not
Sexual_orientation	Sometimes people feel sexual attraction towards the same gender. At the moment your sexual attraction is directed	1 - Only towards opposite sex; 2 - Mostly towards opposite sex; 3 - Equally towards men and women 4 - Mostly towards same sex; 5 - Only towards same sex
Emotional_violence_humiliation	Have you experienced anybody systematically and for any longer period trying to repress, degrade or humiliate you?	1 - No; 2 - Yes, as a child (<18 years); 3 - Yes, as an adult (≥18 years); 4 - Yes, as a child and as an adult
Emotional_violence_control	Have you experienced anybody systematically and by threat or force trying to limit your contacts with others or totally control what you may and may not do?	1 - No; 2 - Yes, as a child (<18 years); 3 - Yes, as an adult (≥18 years); 4 - Yes, as a child and as an adult
Emotional_violence_threatening	Have you experienced living in fear because somebody systematically and for a longer period has threatened you or somebody close to you?	1 - No; 2 - Yes, as a child (<18 years); 3 - Yes, as an adult (≥18 years); 4 - Yes, as a child and as an adult
Physical_violence_hitting	Have you experienced anybody hitting you, smacking your face or holding you firmly against your will?	2 - No; 2 - Yes, as a child (<18 years); 3 - Yes, as an adult (≥18 years); 4 - Yes, as a child and as an adult
Physical_violence_beatening	Have you experienced anybody hitting you with his/her fist(s) or with a hard object, kicking you, pushing you violently, giving you a beating, thrashing you or doing anything similar to you?	3 - No; 2 - Yes, as a child (<18 years); 3 - Yes, as an adult (≥18 years); 4 - Yes, as a child and as an adult
Physical_violence_usingknife	Have you experienced anybody threatening your life by, for instance, trying to strangle you, showing a weapon or knife or by any other similar act?	4 - No; 2 - Yes, as a child (<18 years); 3 - Yes, as an adult (≥18 years); 4 - Yes, as a child and as an adult
Sexual_violence_touching	Has anybody against your will touched parts of your body other than the genitals in a ‘sexual way’ or forced you to touch other parts of his or her body in a ‘sexual way’?	5 - No; 2 - Yes, as a child (<18 years); 3 - Yes, as an adult (≥18 years); 4 - Yes, as a child and as an adult
Sexual_violence_humiliation	Have you in any other way been sexually humiliated; e.g. by being forced to watch a porno movie or similar against your will, forced to participate in a porno movie or similar, forced to show your body naked or forced to watch when somebody else showed hi	6 - No; 2 - Yes, as a child (<18 years); 3 - Yes, as an adult (≥18 years); 4 - Yes, as a child and as an adult
Sexual_violence_genitalcontact	Has anybody against your will touched your genitals, used your body to satisfy him/herself sexually or forced you to touch anybody else’s genitals?	7 - No; 2 - Yes, as a child (<18 years); 3 - Yes, as an adult (≥18 years); 4 - Yes, as a child and as an adult
Sexual_violence_penetration	Has anybody against your will put his penis into your (vagina), mouth or rectum or tried any of this; put in or tried to put an object or other part of the body into your vagina, mouth or rectum?	8 - No; 2 - Yes, as a child (<18 years); 3 - Yes, as an adult (≥18 years); 4 - Yes, as a child and as an adult
